# Supplementary material for: Modelling local structural and electronic consequences of proton and hydrogen-atom uptake in VO2 with polyoxovanadate clusters
Source: Chem Sci. 2021 Aug 25;12(38):12744–53. doi: 10.1039/d1sc02809j (PMC8494032; doi:10.1039/d1sc02809j)
Supplement: SC-012-D1SC02809J-s002 [file SC-012-D1SC02809J-s002.cif]

# Electronic Supplementary Material (ESI) for Chemical Science.
# This journal is © The Royal Society of Chemistry 2021

####################################################################### 
# 
# This file contains crystal structure data downloaded from the 
# Cambridge Structural Database (CSD) hosted by the Cambridge 
# Crystallographic Data Centre (CCDC).
# 
# Full information about CCDC data access policies and citation 
# guidelines are available at http://www.ccdc.cam.ac.uk/access/V1 
# 
# Audit and citation data items may have been added by the CCDC. 
# Please retain this information to preserve the provenance of 
# this file and to allow appropriate attribution of the data. 
# 
#######################################################################

data_matsc01
_database_code_depnum_ccdc_archive 'CCDC 2058288'
loop_
_audit_author_name
_audit_author_address
'William W. Brennessel'
;University of Rochester
United States of America
;
_audit_update_record             
;
2021-01-23 deposited with the CCDC.	2021-08-25 downloaded from the CCDC.
;

_vrf_PLAT301_matsc01             
;
PROBLEM: _G Main Residue Disorder ..............(Resd  1  ) .. 24% 
RESPONSE: The silyl group is modeled as disordered over two
positions (0.78(1):0.22(1)). Several methoxy ligands are
modeled as disordered over two positions each: O7-C4,
0.52(2):0.48(2), O8-C5, 0.60(4):0.40(4), O9-C6, 0.52(2):0.48(2),
O10-C7, 0.72(2):0.28(2), O11-C8, 0.66(2):0.34(2), O12-C9,
0.58(3):0.42(3), O16-C13, 0.55(2):0.45(2).
;

_vrf_PLAT302_matsc01             
;
PROBLEM: _G Anion/Solvent/Minor-Residue Disorder (Resd  2  ) .. 18% 
         _G Anion/Solvent/Minor-Residue Disorder (Resd  3-4  ) .. 100% 
RESPONSE: Butyl group C28-C31 is modeled as disordered over two
positions (0.58(1):0.42(1)). The entire cation containing atom N2
is modeled as disordered over two positions (0.615(5):0.385(5).
;

_vrf_PLAT860_matsc01             
;
PROBLEM: _G Number of Least-Squares Restraints ............. 506 
RESPONSE: Analogous bond lengths and angles among the various
disordered species were restrained to be similar. Anisotropic
displacement parameters for proximal atoms were restrained to
be similar and restrained toward the expected thermal motion
relative to bond direction. Additionally, butyl group C28-C31
was restrained toward ideal bond lengths.
;

_audit_creation_date             2020-08-26
_audit_creation_method           
;
Olex2 1.3-ac4
(compiled 2020.03.28 svn.rd84adfe8 for Rigaku Oxford Diffraction, GUI svn.r6032)
;
_shelx_SHELXL_version_number     2018/3
_chemical_name_common            ?
_chemical_name_systematic        matsc01
_chemical_formula_moiety         'C15 H45 O19 Si V6, 2(C16 H36 N)'
_chemical_formula_sum            'C47 H117 N2 O19 Si V6'
_chemical_formula_weight         1348.15
_chemical_melting_point          ?
_chemical_oxdiff_formula         ?
loop_
_atom_type_symbol
_atom_type_description
_atom_type_scat_dispersion_real
_atom_type_scat_dispersion_imag
_atom_type_scat_source
C C 0.0181 0.0091 'International Tables Vol C Tables 4.2.6.8 and 6.1.1.4'
H H 0.0000 0.0000 'International Tables Vol C Tables 4.2.6.8 and 6.1.1.4'
N N 0.0311 0.0180 'International Tables Vol C Tables 4.2.6.8 and 6.1.1.4'
O O 0.0492 0.0322 'International Tables Vol C Tables 4.2.6.8 and 6.1.1.4'
Si Si 0.2541 0.3302 'International Tables Vol C Tables 4.2.6.8 and 6.1.1.4'
V V 0.0687 2.1097 'International Tables Vol C Tables 4.2.6.8 and 6.1.1.4'

_shelx_space_group_comment       
; 
The symmetry employed for this shelxl refinement is uniquely defined
by the following loop, which should always be used as a source of
symmetry information in preference to the above space-group names.
They are only intended as comments.
;
_space_group_crystal_system      monoclinic
_space_group_IT_number           14
_space_group_name_H-M_alt        'P 1 21/n 1'
_space_group_name_Hall           '-P 2yn'
loop_
_space_group_symop_operation_xyz
'x, y, z'
'-x+1/2, y+1/2, -z+1/2'
'-x, -y, -z'
'x-1/2, -y-1/2, z-1/2'

_cell_length_a                   11.77236(17)
_cell_length_b                   34.8563(7)
_cell_length_c                   16.6545(3)
_cell_angle_alpha                90
_cell_angle_beta                 96.0925(16)
_cell_angle_gamma                90
_cell_volume                     6795.4(2)
_cell_formula_units_Z            4
_cell_measurement_reflns_used    21443
_cell_measurement_temperature    100.00(10)
_cell_measurement_theta_max      76.4440
_cell_measurement_theta_min      2.9620
_shelx_estimated_absorpt_T_max   0.644
_shelx_estimated_absorpt_T_min   0.235
_exptl_absorpt_coefficient_mu    7.322
_exptl_absorpt_correction_T_max  1.00000
_exptl_absorpt_correction_T_min  0.40557
_exptl_absorpt_correction_type   multi-scan
_exptl_absorpt_process_details   
;
CrysAlisPro 1.171.40.84a (Rigaku Oxford Diffraction, 2020)
Empirical absorption correction using spherical harmonics,
implemented in SCALE3 ABSPACK scaling algorithm.
;
_exptl_absorpt_special_details   ?
_exptl_crystal_colour            green
_exptl_crystal_colour_primary    green
_exptl_crystal_density_diffrn    1.318
_exptl_crystal_density_meas      ?
_exptl_crystal_density_method    ?
_exptl_crystal_description       needle
_exptl_crystal_F_000             2868
_exptl_crystal_size_max          0.278
_exptl_crystal_size_mid          0.095
_exptl_crystal_size_min          0.066
_exptl_transmission_factor_max   ?
_exptl_transmission_factor_min   ?
_diffrn_reflns_av_R_equivalents  0.0627
_diffrn_reflns_av_unetI/netI     0.0341
_diffrn_reflns_Laue_measured_fraction_full 0.996
_diffrn_reflns_Laue_measured_fraction_max 0.980
_diffrn_reflns_limit_h_max       13
_diffrn_reflns_limit_h_min       -14
_diffrn_reflns_limit_k_max       43
_diffrn_reflns_limit_k_min       -44
_diffrn_reflns_limit_l_max       21
_diffrn_reflns_limit_l_min       -21
_diffrn_reflns_number            67275
_diffrn_reflns_point_group_measured_fraction_full 0.996
_diffrn_reflns_point_group_measured_fraction_max 0.980
_diffrn_reflns_theta_full        74.504
_diffrn_reflns_theta_max         77.853
_diffrn_reflns_theta_min         2.535
_diffrn_ambient_environment      N~2~
_diffrn_ambient_temperature      100.00(10)
_diffrn_detector                 'Hybrid Pixel Array Detector'
_diffrn_detector_area_resol_mean 10.0000
_diffrn_detector_type            HyPix
_diffrn_measured_fraction_theta_full 0.996
_diffrn_measured_fraction_theta_max 0.980
_diffrn_measurement_details      
;
List of Runs (angles in degrees, time in seconds):

  # Type    Start    End  Width  t~exp~   \w     \q     \k     \f   Frames
#--------------------------------------------------------------------------
  1  \w    -55.00   2.00   0.50    4.58    --  -49.87  82.00 -47.00  114
  2  \w    -45.00 -19.00   0.50   18.31    --  -84.25  82.00 -47.00   52
  3  \w     -5.00  23.00   0.50    4.58    --  -49.87  19.00 -60.00   56
  4  \w     -4.00  24.00   0.50    4.58    --  -49.87  19.00  60.00   56
  5  \w    -43.00 -13.00   0.50   18.31    --  -84.25  45.00 150.00   60
  6  \w     50.00  75.00   0.50    4.58    --   49.87  82.00 -47.00   50
  7  \w     83.00 137.00   0.50   18.31    --  105.75  82.00 -47.00  108
  8  \w    112.00 138.00   0.50   18.31    --  105.75 125.00 -90.00   52
  9  \w    124.00 169.00   0.50   18.31    --  105.75  30.00 -90.00   90
 10  \w    112.00 175.00   0.50   18.31    --  105.75  15.00-120.00  126
 11  \w     95.00 121.00   0.50   18.31    --  105.75 -82.00-169.00   52
 12  \w     58.00 115.00   0.50   18.31    --  105.75-125.00 -30.00  114
 13  \w     45.00  71.00   0.50   18.31    --  105.75 -82.00-169.00   52
 14  \w     38.00  79.00   0.50   18.31    --  105.75 -61.00-150.00   82
 15  \w     35.00 109.00   0.50   18.31    --  105.75 -94.00-180.00  148
 16  \w     39.00  65.00   0.50   18.31    --  105.75 -61.00 -30.00   52
 17  \w     38.00  77.00   0.50   18.31    --  105.75 -61.00   0.00   78
 18  \w     48.00  75.00   0.50   18.31    --  105.75 -61.00  30.00   54
 19  \w     41.00  78.00   0.50   18.31    --  105.75 -61.00  60.00   74
 20  \w     38.00  63.00   0.50   18.31    --  105.75 -61.00  90.00   50
 21  \w    100.00 178.00   0.50   18.31    --  105.75  30.00  90.00  156
 22  \w    100.00 174.00   0.50   18.31    --  105.75  15.00-150.00  148
 23  \w     35.00 116.00   0.50   18.31    --  105.75-125.00-180.00  162
 24  \w     34.00  74.00   0.50   18.31    --  105.75 -94.00 -60.00   80
 25  \w     36.00  79.00   0.50   18.31    --  105.75 -61.00 -60.00   86
 26  \w     34.00  63.00   0.50   18.31    --  105.75 -61.00-120.00   58
 27  \w     15.00  67.00   0.50    4.58    --   49.87 -82.00-169.00  104
 28  \w    -21.00  12.00   0.50    4.58    --   49.87 -82.00-169.00   66
 29  \w    -22.00  13.00   0.50    4.58    --   49.87 -19.00 -60.00   70
 30  \w    -22.00   7.00   0.50    4.58    --   49.87 -19.00-180.00   58
 31  \w   -121.00 -55.00   0.50    4.58    --  -49.87 -82.00-169.00  132
 32  \w   -133.00-108.00   0.50   18.31    --  -84.25 -82.00-169.00   50
;
_diffrn_measurement_device       'four-circle diffractometer'
_diffrn_measurement_device_type  'XtaLAB Synergy, Dualflex, HyPix'
_diffrn_measurement_method       '\w scans'
_diffrn_orient_matrix_type       
'CrysAlisPro convention (1999,Acta A55,543-557)'
_diffrn_orient_matrix_UB_11      0.0955341000
_diffrn_orient_matrix_UB_12      -0.0122809000
_diffrn_orient_matrix_UB_13      -0.0509705000
_diffrn_orient_matrix_UB_21      0.0199237000
_diffrn_orient_matrix_UB_22      -0.0365514000
_diffrn_orient_matrix_UB_23      0.0515818000
_diffrn_orient_matrix_UB_31      -0.0882916000
_diffrn_orient_matrix_UB_32      -0.0216161000
_diffrn_orient_matrix_UB_33      -0.0582516000
_diffrn_radiation_monochromator  mirror
_diffrn_radiation_probe          x-ray
_diffrn_radiation_type           'Cu K\a'
_diffrn_radiation_wavelength     1.54184
_diffrn_source                   'micro-focus sealed X-ray tube'
_diffrn_source_type              'PhotonJet (Cu) X-ray Source'
_reflns_Friedel_coverage         0.000
_reflns_Friedel_fraction_full    .
_reflns_Friedel_fraction_max     .
_reflns_number_gt                9746
_reflns_number_total             14212
_reflns_odcompleteness_completeness 99.54
_reflns_odcompleteness_iscentric 1
_reflns_odcompleteness_theta     74.33
_reflns_special_details          
;
 Reflections were merged by SHELXL according to the crystal
 class for the calculation of statistics and refinement.
 
 _reflns_Friedel_fraction is defined as the number of unique
 Friedel pairs measured divided by the number that would be
 possible theoretically, ignoring centric projections and
 systematic absences.
;
_reflns_threshold_expression     'I > 2\s(I)'
_computing_cell_refinement       'CrysAlisPro 1.171.40.84a (Rigaku OD, 2020)'
_computing_data_collection       'CrysAlisPro 1.171.40.84a (Rigaku OD, 2020)'
_computing_data_reduction        'CrysAlisPro 1.171.40.84a (Rigaku OD, 2020)'
_computing_molecular_graphics    'Olex2 1.3-ac4 (Dolomanov et al., 2009)'
_computing_publication_material  'Olex2 1.3-ac4 (Dolomanov et al., 2009)'
_computing_structure_refinement  'SHELXL 2018/3 (Sheldrick, 2015b)'
_computing_structure_solution    'SHELXT 2018/2 (Sheldrick, 2015a)'
_refine_diff_density_max         1.156
_refine_diff_density_min         -0.457
_refine_diff_density_rms         0.097
_refine_ls_extinction_coef       .
_refine_ls_extinction_method     none
_refine_ls_goodness_of_fit_ref   1.060
_refine_ls_hydrogen_treatment    constr
_refine_ls_matrix_type           full
_refine_ls_number_parameters     990
_refine_ls_number_reflns         14212
_refine_ls_number_restraints     506
_refine_ls_R_factor_all          0.1125
_refine_ls_R_factor_gt           0.0840
_refine_ls_restrained_S_all      1.063
_refine_ls_shift/su_max          0.001
_refine_ls_shift/su_mean         0.000
_refine_ls_structure_factor_coef Fsqd
_refine_ls_weighting_details     
'w=1/[\s^2^(Fo^2^)+(0.1423P)^2^+8.6946P] where P=(Fo^2^+2Fc^2^)/3'
_refine_ls_weighting_scheme      calc
_refine_ls_wR_factor_gt          0.2377
_refine_ls_wR_factor_ref         0.2650
_refine_special_details          
;
The silyl group is modeled as disordered over two positions
(0.78(1):0.22(1)). Several methoxy ligands are modeled as
disordered over two positions each: O7-C4, 0.52(2):0.48(2),
O8-C5, 0.60(4):0.40(4), O9-C6, 0.52(2):0.48(2), O10-C7,
0.72(2):0.28(2), O11-C8, 0.66(2):0.34(2), O12-C9,
0.58(3):0.42(3), O16-C13, 0.55(2):0.45(2). Butyl group
C28-C31 is modeled as disordered over two positions
(0.58(1):0.42(1)). The entire cation containing atom N2 is
modeled as disordered over two positions (0.615(5):0.385(5).

Analogous bond lengths and angles among the various disordered
species were restrained to be similar. Anisotropic displacement
parameters for proximal atoms were restrained to be similar and
restrained toward the expected thermal motion relative to bond
direction. Additionally, butyl group C28-C31 was restrained
toward ideal bond lengths.
;
_olex2_refinement_description    
;
1. Fixed Uiso
 At 1.2 times of:
  All C(H,H) groups, All C(H,H,H,H) groups
 At 1.5 times of:
  All C(H,H,H) groups, All C(H,H,H,H,H,H) groups
2. Restrained distances
 C32-C33 = C33-C34 = C34-C35 = C32'-C33' = C33'-C34' = C34'-C35'
 1.52 with sigma of 0.03
 C28-C29 = C29-C30 = C30-C31 = C28-C29' = C29'-C30' = C30'-C31'
 1.52 with sigma of 0.02
 O1-Si1 \\sim O1-Si1'
 with sigma of 0.01
 Si1-C1 \\sim Si1-C2 \\sim Si1-C3 \\sim Si1'-C1' \\sim Si1'-C2'
 with sigma of 0.01
 O7-C4 \\sim O7-C4'
 with sigma of 0.01
 O8-C5 \\sim O8-C5'
 with sigma of 0.01
 O9-C6 \\sim O9-C6'
 with sigma of 0.01
 O10-C7 \\sim O10-C7'
 with sigma of 0.01
 O11-C8 \\sim O11-C8'
 with sigma of 0.01
 O12-C9 \\sim O12-C9'
 with sigma of 0.01
 O16-C13 \\sim O16-C13'
 with sigma of 0.01
 N2-C32 \\sim N2-C36 \\sim N2-C40 \\sim N2-C44 \\sim N2'-C32' \\sim N2'-C36'
\\sim N2'-C40' \\sim N2'-C44'
 with sigma of 0.01
3. Uiso/Uaniso restraints and constraints
All non-hydrogen atoms have similar U: within 1.2A with sigma of 0.01 and sigma
for terminal atoms of 0.02 within 1.2A
Uanis(C35') \\sim Ueq: with sigma of 0.02 and sigma for terminal atoms of 0.04
4. Rigid body (RIGU) restrains
 C3, Si1, C1, C2
 with sigma for 1-2 distances of 0.004 and sigma for 1-3 distances of 0.004
 C3, Si1', C1', C2'
 with sigma for 1-2 distances of 0.004 and sigma for 1-3 distances of 0.004
 O8, C5
 with sigma for 1-2 distances of 0.004 and sigma for 1-3 distances of 0.004
 O8, C5'
 with sigma for 1-2 distances of 0.004 and sigma for 1-3 distances of 0.004
 O11, C8'
 with sigma for 1-2 distances of 0.004 and sigma for 1-3 distances of 0.004
 C32, C33, C34, C35
 with sigma for 1-2 distances of 0.004 and sigma for 1-3 distances of 0.004
 C36, C37, C38, C39
 with sigma for 1-2 distances of 0.004 and sigma for 1-3 distances of 0.004
 C40, C41, C42, C43
 with sigma for 1-2 distances of 0.004 and sigma for 1-3 distances of 0.004
 C44, C45, C46, C47
 with sigma for 1-2 distances of 0.004 and sigma for 1-3 distances of 0.004
 C32', C33', C34', C35'
 with sigma for 1-2 distances of 0.004 and sigma for 1-3 distances of 0.004
 C36', C37', C38', C39'
 with sigma for 1-2 distances of 0.004 and sigma for 1-3 distances of 0.004
 C40', C41', C42', C43'
 with sigma for 1-2 distances of 0.004 and sigma for 1-3 distances of 0.004
 C44', C45', C46', C47'
 with sigma for 1-2 distances of 0.004 and sigma for 1-3 distances of 0.004
 C28, C29, C30, C31
 with sigma for 1-2 distances of 0.004 and sigma for 1-3 distances of 0.004
 C28, C29', C30', C31'
 with sigma for 1-2 distances of 0.004 and sigma for 1-3 distances of 0.004
5. Same fragment restrains
{C28, C29', C30', C31'} sigma for 1-2: 0.02, 1-3: 0.04
as in
{C28, C29, C30, C31}
{C32, C33, C34, C35} sigma for 1-2: 0.02, 1-3: 0.04
as in
{C32', C33', C34', C35'}
{C36, C37, C38, C39} sigma for 1-2: 0.02, 1-3: 0.04
as in
{C36', C37', C38', C39'}
{C40, C41, C42, C43} sigma for 1-2: 0.02, 1-3: 0.04
as in
{C40', C41', C42', C43'}
{C44, C45, C46, C47} sigma for 1-2: 0.02, 1-3: 0.04
as in
{C44', C45', C46', C47'}
6. Others
 Sof(H3BD)=Sof(H3BE)=Sof(H3BF)=Sof(Si1')=Sof(C1')=Sof(H1'A)=Sof(H1'B)=
 Sof(H1'C)=Sof(C2')=Sof(H2'A)=Sof(H2'B)=Sof(H2'C)=1-FVAR(1)
 Sof(Si1)=Sof(C1)=Sof(H1A)=Sof(H1B)=Sof(H1C)=Sof(C2)=Sof(H2A)=Sof(H2B)=
 Sof(H2C)=Sof(H3AA)=Sof(H3AB)=Sof(H3AC)=FVAR(1)
 Sof(C4')=Sof(H4'A)=Sof(H4'B)=Sof(H4'C)=1-FVAR(2)
 Sof(C4)=Sof(H4A)=Sof(H4B)=Sof(H4C)=FVAR(2)
 Sof(C5')=Sof(H5'A)=Sof(H5'B)=Sof(H5'C)=1-FVAR(3)
 Sof(C5)=Sof(H5A)=Sof(H5B)=Sof(H5C)=FVAR(3)
 Sof(C6')=Sof(H6'A)=Sof(H6'B)=Sof(H6'C)=1-FVAR(4)
 Sof(C6)=Sof(H6A)=Sof(H6B)=Sof(H6C)=FVAR(4)
 Sof(C7')=Sof(H7'A)=Sof(H7'B)=Sof(H7'C)=1-FVAR(5)
 Sof(C7)=Sof(H7A)=Sof(H7B)=Sof(H7C)=FVAR(5)
 Sof(C8')=Sof(H8'A)=Sof(H8'B)=Sof(H8'C)=1-FVAR(6)
 Sof(C8)=Sof(H8A)=Sof(H8B)=Sof(H8C)=FVAR(6)
 Sof(C9')=Sof(H9'A)=Sof(H9'B)=Sof(H9'C)=1-FVAR(7)
 Sof(C9)=Sof(H9A)=Sof(H9B)=Sof(H9C)=FVAR(7)
 Sof(C13')=Sof(H13D)=Sof(H13E)=Sof(H13F)=1-FVAR(8)
 Sof(C13)=Sof(H13A)=Sof(H13B)=Sof(H13C)=FVAR(8)
 Sof(H28C)=Sof(H28D)=Sof(C29')=Sof(H29C)=Sof(H29D)=Sof(C30')=Sof(H30C)=
 Sof(H30D)=Sof(C31')=Sof(H31D)=Sof(H31E)=Sof(H31F)=1-FVAR(9)
 Sof(H28A)=Sof(H28B)=Sof(C29)=Sof(H29A)=Sof(H29B)=Sof(C30)=Sof(H30A)=Sof(H30B)=
 Sof(C31)=Sof(H31A)=Sof(H31B)=Sof(H31C)=FVAR(9)
 Sof(N2')=Sof(C32')=Sof(H32C)=Sof(H32D)=Sof(C33')=Sof(H33C)=Sof(H33D)=
 Sof(C34')=Sof(H34C)=Sof(H34D)=Sof(C35')=Sof(H35D)=Sof(H35E)=Sof(H35F)=
 Sof(C36')=Sof(H36C)=Sof(H36D)=Sof(C37')=Sof(H37C)=Sof(H37D)=Sof(C38')=
 Sof(H38C)=Sof(H38D)=Sof(C39')=Sof(H39D)=Sof(H39E)=Sof(H39F)=Sof(C40')=
 Sof(H40C)=Sof(H40D)=Sof(C41')=Sof(H41C)=Sof(H41D)=Sof(C42')=Sof(H42C)=
 Sof(H42D)=Sof(C43')=Sof(H43D)=Sof(H43E)=Sof(H43F)=Sof(C44')=Sof(H44C)=
 Sof(H44D)=Sof(C45')=Sof(H45C)=Sof(H45D)=Sof(C46')=Sof(H46C)=Sof(H46D)=
 Sof(C47')=Sof(H47D)=Sof(H47E)=Sof(H47F)=1-FVAR(10)
 Sof(N2)=Sof(C32)=Sof(H32A)=Sof(H32B)=Sof(C33)=Sof(H33A)=Sof(H33B)=Sof(C34)=
 Sof(H34A)=Sof(H34B)=Sof(C35)=Sof(H35A)=Sof(H35B)=Sof(H35C)=Sof(C36)=Sof(H36A)=
 Sof(H36B)=Sof(C37)=Sof(H37A)=Sof(H37B)=Sof(C38)=Sof(H38A)=Sof(H38B)=Sof(C39)=
 Sof(H39A)=Sof(H39B)=Sof(H39C)=Sof(C40)=Sof(H40A)=Sof(H40B)=Sof(C41)=Sof(H41A)=
 Sof(H41B)=Sof(C42)=Sof(H42A)=Sof(H42B)=Sof(C43)=Sof(H43A)=Sof(H43B)=Sof(H43C)=
 Sof(C44)=Sof(H44A)=Sof(H44B)=Sof(C45)=Sof(H45A)=Sof(H45B)=Sof(C46)=Sof(H46A)=
 Sof(H46B)=Sof(C47)=Sof(H47A)=Sof(H47B)=Sof(H47C)=FVAR(10)
7.a Secondary CH2 refined with riding coordinates:
 C16(H16A,H16B), C17(H17A,H17B), C18(H18A,H18B), C20(H20A,H20B), C21(H21A,
 H21B), C22(H22A,H22B), C24(H24A,H24B), C25(H25A,H25B), C26(H26A,H26B),
 C28(H28A,H28B), C28(H28C,H28D), C29(H29A,H29B), C30(H30A,H30B), C29'(H29C,
 H29D), C30'(H30C,H30D), C32(H32A,H32B), C33(H33A,H33B), C34(H34A,H34B),
 C36(H36A,H36B), C37(H37A,H37B), C38(H38A,H38B), C40(H40A,H40B), C41(H41A,H41B),
  C42(H42A,H42B), C44(H44A,H44B), C45(H45A,H45B), C46(H46A,H46B), C32'(H32C,
 H32D), C33'(H33C,H33D), C34'(H34C,H34D), C36'(H36C,H36D), C37'(H37C,H37D),
 C38'(H38C,H38D), C40'(H40C,H40D), C41'(H41C,H41D), C42'(H42C,H42D), C44'(H44C,
 H44D), C45'(H45C,H45D), C46'(H46C,H46D)
7.b Me refined with riding coordinates:
 C3(H3AA,H3AB,H3AC), C3(H3BD,H3BE,H3BF), C35'(H35D,H35E,H35F), C47'(H47D,H47E,
 H47F)
7.c Idealised Me refined as rotating group:
 C1(H1A,H1B,H1C), C2(H2A,H2B,H2C), C1'(H1'A,H1'B,H1'C), C2'(H2'A,H2'B,H2'C),
 C4(H4A,H4B,H4C), C4'(H4'A,H4'B,H4'C), C5(H5A,H5B,H5C), C5'(H5'A,H5'B,H5'C),
 C6(H6A,H6B,H6C), C6'(H6'A,H6'B,H6'C), C7(H7A,H7B,H7C), C7'(H7'A,H7'B,H7'C),
 C8(H8A,H8B,H8C), C8'(H8'A,H8'B,H8'C), C9(H9A,H9B,H9C), C9'(H9'A,H9'B,H9'C),
 C10(H10A,H10B,H10C), C11(H11A,H11B,H11C), C12(H12A,H12B,H12C), C13(H13A,H13B,
 H13C), C13'(H13D,H13E,H13F), C14(H14A,H14B,H14C), C15(H15A,H15B,H15C),
 C19(H19A,H19B,H19C), C23(H23A,H23B,H23C), C27(H27A,H27B,H27C), C31(H31A,H31B,
 H31C), C31'(H31D,H31E,H31F), C35(H35A,H35B,H35C), C39(H39A,H39B,H39C),
 C43(H43A,H43B,H43C), C47(H47A,H47B,H47C), C39'(H39D,H39E,H39F), C43'(H43D,H43E,
 H43F)
;
_atom_sites_solution_hydrogens   geom
_atom_sites_solution_primary     dual
_atom_sites_solution_secondary   difmap
loop_
_atom_site_label
_atom_site_type_symbol
_atom_site_fract_x
_atom_site_fract_y
_atom_site_fract_z
_atom_site_U_iso_or_equiv
_atom_site_adp_type
_atom_site_occupancy
_atom_site_site_symmetry_order
_atom_site_calc_flag
_atom_site_refinement_flags_posn
_atom_site_refinement_flags_adp
_atom_site_refinement_flags_occupancy
_atom_site_disorder_assembly
_atom_site_disorder_group
V1 V 0.37306(7) 0.38195(3) 0.34616(6) 0.0553(2) Uani 1 1 d . . . . .
V2 V 0.22537(7) 0.32369(2) 0.23373(6) 0.0572(2) Uani 1 1 d . . . . .
V3 V 0.50473(7) 0.32160(3) 0.24951(7) 0.0620(3) Uani 1 1 d . . . . .
V4 V 0.50831(7) 0.41304(3) 0.20422(6) 0.0607(3) Uani 1 1 d . . . . .
V5 V 0.22748(7) 0.41548(3) 0.19035(7) 0.0630(3) Uani 1 1 d . . . . .
V6 V 0.35970(8) 0.35264(3) 0.08365(6) 0.0668(3) Uani 1 1 d . . . . .
O1 O 0.3790(4) 0.39476(14) 0.4592(3) 0.0797(12) Uani 1 1 d D . . . .
O2 O 0.1247(3) 0.29309(11) 0.2416(3) 0.0732(11) Uani 1 1 d . . . . .
O3 O 0.6015(3) 0.28948(12) 0.2688(3) 0.0863(13) Uani 1 1 d . . . . .
O4 O 0.6076(3) 0.44389(12) 0.1945(3) 0.0784(11) Uani 1 1 d . . . . .
O5 O 0.1315(3) 0.44794(12) 0.1703(3) 0.0834(13) Uani 1 1 d . . . . .
O6 O 0.3545(4) 0.34231(16) -0.0113(3) 0.0894(13) Uani 1 1 d . . . . .
O7 O 0.2518(3) 0.34228(11) 0.3468(2) 0.0619(9) Uani 1 1 d D . . . .
O8 O 0.4913(3) 0.34127(11) 0.3595(2) 0.0657(9) Uani 1 1 d D . . . .
O9 O 0.4924(3) 0.41924(10) 0.3206(2) 0.0627(9) Uani 1 1 d D . . . .
O10 O 0.2546(3) 0.42058(10) 0.3096(3) 0.0651(10) Uani 1 1 d D . . . .
O11 O 0.3641(3) 0.29042(10) 0.2578(3) 0.0702(10) Uani 1 1 d D . . . .
O12 O 0.6043(3) 0.36673(11) 0.2309(3) 0.0658(9) Uani 1 1 d D . . . .
O13 O 0.3694(3) 0.44559(10) 0.1808(3) 0.0723(11) Uani 1 1 d . . . . .
O14 O 0.1295(3) 0.37029(10) 0.2076(2) 0.0612(9) Uani 1 1 d . . . . .
O15 O 0.2401(3) 0.31753(12) 0.1161(2) 0.0687(10) Uani 1 1 d . . . . .
O16 O 0.4766(3) 0.31498(12) 0.1294(3) 0.0736(11) Uani 1 1 d D . . . .
O17 O 0.4816(3) 0.39276(13) 0.0912(3) 0.0725(10) Uani 1 1 d . . . . .
O18 O 0.2425(3) 0.39484(12) 0.0788(2) 0.0715(10) Uani 1 1 d . . . . .
O19 O 0.3672(2) 0.36763(9) 0.2210(2) 0.0502(7) Uani 1 1 d . . . . .
Si1 Si 0.3817(4) 0.40255(10) 0.55375(17) 0.0809(11) Uani 0.777(11) 1 d D U P A
1
C1 C 0.2356(11) 0.4002(5) 0.5885(9) 0.147(6) Uani 0.777(11) 1 d D . P A 1
H1A H 0.205664 0.374690 0.580490 0.221 Uiso 0.777(11) 1 calc R U P A 1
H1B H 0.186149 0.418046 0.558087 0.221 Uiso 0.777(11) 1 calc R U P A 1
H1C H 0.240231 0.406582 0.644847 0.221 Uiso 0.777(11) 1 calc R U P A 1
C2 C 0.4710(13) 0.3675(3) 0.6176(6) 0.118(4) Uani 0.777(11) 1 d D . P A 1
H2A H 0.549351 0.369872 0.607171 0.178 Uiso 0.777(11) 1 calc R U P A 1
H2B H 0.444806 0.341885 0.604802 0.178 Uiso 0.777(11) 1 calc R U P A 1
H2C H 0.464752 0.372624 0.673566 0.178 Uiso 0.777(11) 1 calc R U P A 1
C3 C 0.4307(8) 0.4522(2) 0.5785(5) 0.103(2) Uani 1 1 d D . . . .
H3AA H 0.431820 0.456359 0.635567 0.155 Uiso 0.777(11) 1 calc R U P A 1
H3AB H 0.506218 0.455662 0.562895 0.155 Uiso 0.777(11) 1 calc R U P A 1
H3AC H 0.379505 0.470125 0.549922 0.155 Uiso 0.777(11) 1 calc R U P A 1
H3BD H 0.399990 0.464460 0.623048 0.155 Uiso 0.223(11) 1 calc R U P A 2
H3BE H 0.501788 0.439992 0.597243 0.155 Uiso 0.223(11) 1 calc R U P A 2
H3BF H 0.443420 0.470962 0.538310 0.155 Uiso 0.223(11) 1 calc R U P A 2
Si1' Si 0.3259(13) 0.4147(4) 0.5330(8) 0.088(3) Uani 0.223(11) 1 d D U P A 2
C1' C 0.1687(17) 0.4214(18) 0.533(3) 0.140(18) Uani 0.223(11) 1 d D . P A 2
H1'A H 0.130974 0.397093 0.525179 0.209 Uiso 0.223(11) 1 calc R U P A 2
H1'B H 0.141154 0.438646 0.490646 0.209 Uiso 0.223(11) 1 calc R U P A 2
H1'C H 0.153089 0.431954 0.584244 0.209 Uiso 0.223(11) 1 calc R U P A 2
C2' C 0.361(5) 0.3786(13) 0.615(2) 0.140(17) Uani 0.223(11) 1 d D . P A 2
H2'A H 0.301018 0.378143 0.649736 0.210 Uiso 0.223(11) 1 calc R U P A 2
H2'B H 0.431672 0.385406 0.645534 0.210 Uiso 0.223(11) 1 calc R U P A 2
H2'C H 0.367942 0.353682 0.591300 0.210 Uiso 0.223(11) 1 calc R U P A 2
C4 C 0.1857(18) 0.3370(7) 0.4122(10) 0.105(6) Uani 0.52(2) 1 d D U P B 1
H4A H 0.232198 0.325497 0.456657 0.157 Uiso 0.52(2) 1 calc R U P B 1
H4B H 0.122240 0.320461 0.395719 0.157 Uiso 0.52(2) 1 calc R U P B 1
H4C H 0.157982 0.361347 0.428513 0.157 Uiso 0.52(2) 1 calc R U P B 1
C4' C 0.2462(18) 0.3159(6) 0.4116(11) 0.101(6) Uani 0.48(2) 1 d D U P B 2
H4'A H 0.320723 0.305369 0.426830 0.151 Uiso 0.48(2) 1 calc R U P B 2
H4'B H 0.194088 0.295567 0.394587 0.151 Uiso 0.48(2) 1 calc R U P B 2
H4'C H 0.220045 0.328964 0.456882 0.151 Uiso 0.48(2) 1 calc R U P B 2
C5 C 0.588(2) 0.3465(16) 0.417(2) 0.134(11) Uani 0.40(4) 1 d D U P C 1
H5A H 0.594931 0.373145 0.431284 0.201 Uiso 0.40(4) 1 calc R U P C 1
H5B H 0.655709 0.338550 0.393501 0.201 Uiso 0.40(4) 1 calc R U P C 1
H5C H 0.579790 0.331473 0.463921 0.201 Uiso 0.40(4) 1 calc R U P C 1
C5' C 0.544(3) 0.3250(12) 0.4321(10) 0.138(10) Uani 0.60(4) 1 d D U P C 2
H5'A H 0.564773 0.345067 0.470386 0.207 Uiso 0.60(4) 1 calc R U P C 2
H5'B H 0.611050 0.311170 0.421233 0.207 Uiso 0.60(4) 1 calc R U P C 2
H5'C H 0.491415 0.307802 0.453971 0.207 Uiso 0.60(4) 1 calc R U P C 2
C6 C 0.5191(12) 0.4562(3) 0.3501(9) 0.078(4) Uani 0.516(17) 1 d D U P D 1
H6A H 0.513390 0.456944 0.407122 0.116 Uiso 0.516(17) 1 calc R U P D 1
H6B H 0.466664 0.474377 0.323301 0.116 Uiso 0.516(17) 1 calc R U P D 1
H6C H 0.595596 0.462680 0.339956 0.116 Uiso 0.516(17) 1 calc R U P D 1
C6' C 0.5748(12) 0.4317(7) 0.3840(9) 0.099(6) Uani 0.484(17) 1 d D U P D 2
H6'A H 0.638091 0.414216 0.389177 0.148 Uiso 0.484(17) 1 calc R U P D 2
H6'B H 0.540510 0.432457 0.433806 0.148 Uiso 0.484(17) 1 calc R U P D 2
H6'C H 0.601252 0.456894 0.371865 0.148 Uiso 0.484(17) 1 calc R U P D 2
C7 C 0.204(3) 0.4391(12) 0.3749(13) 0.107(9) Uani 0.28(2) 1 d D U P E 1
H7A H 0.184002 0.420024 0.412704 0.161 Uiso 0.28(2) 1 calc R U P E 1
H7B H 0.135948 0.452534 0.353510 0.161 Uiso 0.28(2) 1 calc R U P E 1
H7C H 0.257098 0.456874 0.401675 0.161 Uiso 0.28(2) 1 calc R U P E 1
C7' C 0.2491(13) 0.4591(3) 0.3410(11) 0.103(5) Uani 0.72(2) 1 d D U P E 2
H7'A H 0.293788 0.460593 0.392539 0.155 Uiso 0.72(2) 1 calc R U P E 2
H7'B H 0.171104 0.465457 0.346990 0.155 Uiso 0.72(2) 1 calc R U P E 2
H7'C H 0.278659 0.476787 0.304235 0.155 Uiso 0.72(2) 1 calc R U P E 2
C8 C 0.3709(11) 0.2648(4) 0.3273(8) 0.107(5) Uani 0.680(17) 1 d D . P F 1
H8A H 0.404436 0.278142 0.374362 0.160 Uiso 0.680(17) 1 calc R U P F 1
H8B H 0.417194 0.242944 0.317410 0.160 Uiso 0.680(17) 1 calc R U P F 1
H8C H 0.295538 0.256304 0.335977 0.160 Uiso 0.680(17) 1 calc R U P F 1
C8' C 0.3591(16) 0.2493(3) 0.2459(17) 0.083(8) Uani 0.320(17) 1 d D . P F 2
H8'A H 0.282008 0.241867 0.228040 0.124 Uiso 0.320(17) 1 calc R U P F 2
H8'B H 0.383697 0.236640 0.295936 0.124 Uiso 0.320(17) 1 calc R U P F 2
H8'C H 0.408177 0.242148 0.205950 0.124 Uiso 0.320(17) 1 calc R U P F 2
C9 C 0.7110(10) 0.3679(4) 0.2743(13) 0.074(4) Uani 0.58(3) 1 d D U P G 1
H9A H 0.745192 0.342882 0.274440 0.111 Uiso 0.58(3) 1 calc R U P G 1
H9B H 0.703546 0.375643 0.328781 0.111 Uiso 0.58(3) 1 calc R U P G 1
H9C H 0.758303 0.385924 0.249726 0.111 Uiso 0.58(3) 1 calc R U P G 1
C9' C 0.7212(9) 0.3673(6) 0.227(2) 0.076(5) Uani 0.42(3) 1 d D U P G 2
H9'A H 0.743688 0.344359 0.200940 0.114 Uiso 0.42(3) 1 calc R U P G 2
H9'B H 0.759930 0.368564 0.280667 0.114 Uiso 0.42(3) 1 calc R U P G 2
H9'C H 0.740967 0.389285 0.196769 0.114 Uiso 0.42(3) 1 calc R U P G 2
C10 C 0.3667(9) 0.4707(2) 0.1057(6) 0.118(3) Uani 1 1 d . . . . .
H10A H 0.336936 0.456226 0.059156 0.177 Uiso 1 1 calc R U . . .
H10B H 0.442752 0.479191 0.099009 0.177 Uiso 1 1 calc R U . . .
H10C H 0.318795 0.492616 0.111618 0.177 Uiso 1 1 calc R U . . .
C11 C 0.0315(5) 0.3761(2) 0.2486(5) 0.092(2) Uani 1 1 d . . . . .
H11A H 0.054385 0.385312 0.302179 0.138 Uiso 1 1 calc R U . . .
H11B H -0.008683 0.352230 0.251604 0.138 Uiso 1 1 calc R U . . .
H11C H -0.017633 0.394571 0.219818 0.138 Uiso 1 1 calc R U . . .
C12 C 0.2101(9) 0.2839(3) 0.0748(6) 0.131(4) Uani 1 1 d . . . . .
H12A H 0.210331 0.263021 0.112462 0.197 Uiso 1 1 calc R U . . .
H12B H 0.264093 0.278721 0.036792 0.197 Uiso 1 1 calc R U . . .
H12C H 0.135128 0.286554 0.046483 0.197 Uiso 1 1 calc R U . . .
C13 C 0.5631(17) 0.2989(8) 0.0884(13) 0.110(6) Uani 0.45(2) 1 d D U P H 1
H13A H 0.631023 0.295787 0.125132 0.165 Uiso 0.45(2) 1 calc R U P H 1
H13B H 0.578817 0.315525 0.045009 0.165 Uiso 0.45(2) 1 calc R U P H 1
H13C H 0.538622 0.274318 0.066980 0.165 Uiso 0.45(2) 1 calc R U P H 1
C13' C 0.4921(16) 0.2775(4) 0.1009(11) 0.106(6) Uani 0.55(2) 1 d D U P H 2
H13D H 0.559722 0.276672 0.073375 0.160 Uiso 0.55(2) 1 calc R U P H 2
H13E H 0.427133 0.270353 0.064166 0.160 Uiso 0.55(2) 1 calc R U P H 2
H13F H 0.500002 0.259988 0.145570 0.160 Uiso 0.55(2) 1 calc R U P H 2
C14 C 0.5797(6) 0.3853(3) 0.0494(5) 0.101(2) Uani 1 1 d . . . . .
H14A H 0.625955 0.365935 0.077712 0.151 Uiso 1 1 calc R U . . .
H14B H 0.623444 0.408452 0.046881 0.151 Uiso 1 1 calc R U . . .
H14C H 0.555284 0.376622 -0.004354 0.151 Uiso 1 1 calc R U . . .
C15 C 0.1375(6) 0.3893(3) 0.0259(5) 0.098(2) Uani 1 1 d . . . . .
H15A H 0.095257 0.412851 0.021438 0.147 Uiso 1 1 calc R U . . .
H15B H 0.092370 0.369737 0.047944 0.147 Uiso 1 1 calc R U . . .
H15C H 0.155603 0.381506 -0.026548 0.147 Uiso 1 1 calc R U . . .
N1 N 0.8632(3) 0.51356(11) 0.2060(2) 0.0520(9) Uani 1 1 d . . . . .
C16 C 0.8980(4) 0.50110(16) 0.1257(3) 0.0593(12) Uani 1 1 d . . . . .
H16A H 0.895929 0.523446 0.090886 0.071 Uiso 1 1 calc R U . . .
H16B H 0.976795 0.492545 0.134080 0.071 Uiso 1 1 calc R U . . .
C17 C 0.8292(5) 0.47009(18) 0.0815(3) 0.0674(14) Uani 1 1 d . . . . .
H17A H 0.750002 0.478043 0.071845 0.081 Uiso 1 1 calc R U . . .
H17B H 0.832570 0.446996 0.114190 0.081 Uiso 1 1 calc R U . . .
C18 C 0.8752(6) 0.4617(2) 0.0017(4) 0.0794(17) Uani 1 1 d . . . . .
H18A H 0.863833 0.484292 -0.032325 0.095 Uiso 1 1 calc R U . . .
H18B H 0.956848 0.457392 0.011834 0.095 Uiso 1 1 calc R U . . .
C19 C 0.8219(7) 0.4279(3) -0.0437(4) 0.101(2) Uani 1 1 d . . . . .
H19A H 0.741194 0.432043 -0.055219 0.152 Uiso 1 1 calc R U . . .
H19B H 0.835015 0.405147 -0.011530 0.152 Uiso 1 1 calc R U . . .
H19C H 0.855418 0.424829 -0.093413 0.152 Uiso 1 1 calc R U . . .
C20 C 0.9383(5) 0.54721(16) 0.2370(4) 0.0676(14) Uani 1 1 d . . . . .
H20A H 0.932130 0.566951 0.195761 0.081 Uiso 1 1 calc R U . . .
H20B H 0.907051 0.557739 0.283939 0.081 Uiso 1 1 calc R U . . .
C21 C 1.0620(5) 0.53934(16) 0.2598(4) 0.0668(14) Uani 1 1 d . . . . .
H21A H 1.094956 0.528519 0.213887 0.080 Uiso 1 1 calc R U . . .
H21B H 1.070398 0.520676 0.303243 0.080 Uiso 1 1 calc R U . . .
C22 C 1.1253(6) 0.5757(2) 0.2867(4) 0.088(2) Uani 1 1 d . . . . .
H22A H 1.115107 0.594376 0.243412 0.106 Uiso 1 1 calc R U . . .
H22B H 1.092265 0.586205 0.332825 0.106 Uiso 1 1 calc R U . . .
C23 C 1.2499(7) 0.5694(3) 0.3090(5) 0.110(3) Uani 1 1 d . . . . .
H23A H 1.282799 0.558197 0.264145 0.165 Uiso 1 1 calc R U . . .
H23B H 1.260834 0.552437 0.354566 0.165 Uiso 1 1 calc R U . . .
H23C H 1.286279 0.593522 0.322614 0.165 Uiso 1 1 calc R U . . .
C24 C 0.8779(4) 0.47997(14) 0.2636(3) 0.0541(11) Uani 1 1 d . . . . .
H24A H 0.824433 0.460099 0.243792 0.065 Uiso 1 1 calc R U . . .
H24B H 0.954268 0.469723 0.261867 0.065 Uiso 1 1 calc R U . . .
C25 C 0.8613(5) 0.48790(18) 0.3504(3) 0.0678(14) Uani 1 1 d . . . . .
H25A H 0.912386 0.508350 0.370665 0.081 Uiso 1 1 calc R U . . .
H25B H 0.783533 0.496480 0.353641 0.081 Uiso 1 1 calc R U . . .
C26 C 0.8839(7) 0.4531(2) 0.4021(4) 0.092(2) Uani 1 1 d . . . . .
H26A H 0.962994 0.445459 0.400983 0.110 Uiso 1 1 calc R U . . .
H26B H 0.836178 0.432239 0.379542 0.110 Uiso 1 1 calc R U . . .
C27 C 0.8614(8) 0.4594(3) 0.4887(4) 0.121(3) Uani 1 1 d . . . . .
H27A H 0.889947 0.484060 0.506488 0.182 Uiso 1 1 calc R U . . .
H27B H 0.899116 0.439760 0.522098 0.182 Uiso 1 1 calc R U . . .
H27C H 0.780622 0.458231 0.492488 0.182 Uiso 1 1 calc R U . . .
C28 C 0.7405(5) 0.52657(17) 0.1986(4) 0.0702(14) Uani 1 1 d D . . . .
H28A H 0.723172 0.535586 0.251064 0.084 Uiso 0.579(13) 1 calc R U P I 1
H28B H 0.692065 0.504542 0.184558 0.084 Uiso 0.579(13) 1 calc R U P I 1
H28C H 0.721512 0.534315 0.251528 0.084 Uiso 0.421(13) 1 calc R U P I 2
H28D H 0.691917 0.505008 0.181166 0.084 Uiso 0.421(13) 1 calc R U P I 2
C29 C 0.7091(14) 0.5583(9) 0.1365(19) 0.097(3) Uani 0.579(13) 1 d D U P I 1
H29A H 0.736231 0.582567 0.159807 0.117 Uiso 0.579(13) 1 calc R U P I 1
H29B H 0.749802 0.553577 0.089833 0.117 Uiso 0.579(13) 1 calc R U P I 1
C30 C 0.5835(10) 0.5624(4) 0.1079(7) 0.092(3) Uani 0.579(13) 1 d D U P I 1
H30A H 0.572259 0.582084 0.066582 0.111 Uiso 0.579(13) 1 calc R U P I 1
H30B H 0.553369 0.538400 0.085240 0.111 Uiso 0.579(13) 1 calc R U P I 1
C31 C 0.5247(13) 0.5731(6) 0.1784(8) 0.105(4) Uani 0.579(13) 1 d D U P I 1
H31A H 0.527624 0.600489 0.185254 0.158 Uiso 0.579(13) 1 calc R U P I 1
H31B H 0.561764 0.560974 0.225829 0.158 Uiso 0.579(13) 1 calc R U P I 1
H31C H 0.446496 0.564975 0.169998 0.158 Uiso 0.579(13) 1 calc R U P I 1
C29' C 0.714(2) 0.5599(11) 0.140(3) 0.096(4) Uani 0.421(13) 1 d D U P I 2
H29C H 0.780316 0.576349 0.140496 0.115 Uiso 0.421(13) 1 calc R U P I 2
H29D H 0.697762 0.549744 0.085327 0.115 Uiso 0.421(13) 1 calc R U P I 2
C30' C 0.6127(15) 0.5834(5) 0.1601(12) 0.097(4) Uani 0.421(13) 1 d D U P I 2
H30C H 0.624081 0.592085 0.215705 0.116 Uiso 0.421(13) 1 calc R U P I 2
H30D H 0.602216 0.605698 0.125091 0.116 Uiso 0.421(13) 1 calc R U P I 2
C31' C 0.5122(18) 0.5575(8) 0.1473(18) 0.122(6) Uani 0.421(13) 1 d D U P I 2
H31D H 0.510551 0.540993 0.193367 0.183 Uiso 0.421(13) 1 calc R U P I 2
H31E H 0.517624 0.542195 0.099934 0.183 Uiso 0.421(13) 1 calc R U P I 2
H31F H 0.443454 0.572484 0.140456 0.183 Uiso 0.421(13) 1 calc R U P I 2
N2 N 0.8774(7) 0.2274(2) 0.2851(6) 0.072(2) Uani 0.615(5) 1 d D U P J 1
C32 C 1.0001(7) 0.2153(3) 0.2866(8) 0.083(3) Uani 0.615(5) 1 d D U P J 1
H32A H 1.011336 0.203821 0.235031 0.100 Uiso 0.615(5) 1 calc R U P J 1
H32B H 1.048053 0.237958 0.293222 0.100 Uiso 0.615(5) 1 calc R U P J 1
C33 C 1.0376(10) 0.1875(4) 0.3522(10) 0.110(3) Uani 0.615(5) 1 d D U P J 1
H33A H 1.008596 0.162416 0.335078 0.132 Uiso 0.615(5) 1 calc R U P J 1
H33B H 1.000418 0.194574 0.399330 0.132 Uiso 0.615(5) 1 calc R U P J 1
C34 C 1.1677(8) 0.1830(3) 0.3797(7) 0.079(3) Uani 0.615(5) 1 d D U P J 1
H34A H 1.205077 0.207818 0.386020 0.095 Uiso 0.615(5) 1 calc R U P J 1
H34B H 1.180640 0.168969 0.430133 0.095 Uiso 0.615(5) 1 calc R U P J 1
C35 C 1.2096(12) 0.1602(4) 0.3093(9) 0.104(4) Uani 0.615(5) 1 d D U P J 1
H35A H 1.217126 0.177165 0.264779 0.157 Uiso 0.615(5) 1 calc R U P J 1
H35B H 1.155340 0.140424 0.292724 0.157 Uiso 0.615(5) 1 calc R U P J 1
H35C H 1.282293 0.148796 0.326562 0.157 Uiso 0.615(5) 1 calc R U P J 1
C36 C 0.8551(10) 0.2559(3) 0.2180(8) 0.097(3) Uani 0.615(5) 1 d D U P J 1
H36A H 0.776001 0.263988 0.215995 0.116 Uiso 0.615(5) 1 calc R U P J 1
H36B H 0.902076 0.278352 0.231788 0.116 Uiso 0.615(5) 1 calc R U P J 1
C37 C 0.8756(16) 0.2438(5) 0.1390(10) 0.125(4) Uani 0.615(5) 1 d D U P J 1
H37A H 0.957383 0.239844 0.140482 0.150 Uiso 0.615(5) 1 calc R U P J 1
H37B H 0.840489 0.218711 0.131004 0.150 Uiso 0.615(5) 1 calc R U P J 1
C38 C 0.843(3) 0.2647(6) 0.0692(11) 0.126(4) Uani 0.615(5) 1 d D U P J 1
H38A H 0.760290 0.267069 0.062434 0.151 Uiso 0.615(5) 1 calc R U P J 1
H38B H 0.865574 0.250915 0.022974 0.151 Uiso 0.615(5) 1 calc R U P J 1
C39 C 0.8956(14) 0.3047(5) 0.0714(11) 0.132(6) Uani 0.615(5) 1 d D . P J 1
H39A H 0.971223 0.303719 0.099305 0.198 Uiso 0.615(5) 1 calc R U P J 1
H39B H 0.849438 0.321938 0.099069 0.198 Uiso 0.615(5) 1 calc R U P J 1
H39C H 0.899393 0.313632 0.017229 0.198 Uiso 0.615(5) 1 calc R U P J 1
C40 C 0.8050(8) 0.1920(3) 0.2819(11) 0.106(4) Uani 0.615(5) 1 d D U P J 1
H40A H 0.824303 0.176082 0.237538 0.127 Uiso 0.615(5) 1 calc R U P J 1
H40B H 0.823633 0.177611 0.331423 0.127 Uiso 0.615(5) 1 calc R U P J 1
C41 C 0.6802(10) 0.1994(3) 0.2716(13) 0.142(5) Uani 0.615(5) 1 d D U P J 1
H41A H 0.660354 0.212419 0.319602 0.170 Uiso 0.615(5) 1 calc R U P J 1
H41B H 0.664177 0.216935 0.226643 0.170 Uiso 0.615(5) 1 calc R U P J 1
C42 C 0.6033(11) 0.1658(5) 0.2571(10) 0.096(4) Uani 0.615(5) 1 d D U P J 1
H42A H 0.644623 0.142864 0.244554 0.115 Uiso 0.615(5) 1 calc R U P J 1
H42B H 0.542132 0.170647 0.214614 0.115 Uiso 0.615(5) 1 calc R U P J 1
C43 C 0.559(2) 0.1633(6) 0.3417(11) 0.153(6) Uani 0.615(5) 1 d D U P J 1
H43A H 0.606491 0.178477 0.379607 0.229 Uiso 0.615(5) 1 calc R U P J 1
H43B H 0.560202 0.137047 0.359305 0.229 Uiso 0.615(5) 1 calc R U P J 1
H43C H 0.481729 0.172759 0.338195 0.229 Uiso 0.615(5) 1 calc R U P J 1
C44 C 0.8485(9) 0.2460(3) 0.3606(7) 0.093(3) Uani 0.615(5) 1 d D U P J 1
H44A H 0.846345 0.226093 0.401105 0.111 Uiso 0.615(5) 1 calc R U P J 1
H44B H 0.771595 0.256139 0.350206 0.111 Uiso 0.615(5) 1 calc R U P J 1
C45 C 0.9244(12) 0.2782(4) 0.3980(11) 0.109(3) Uani 0.615(5) 1 d D U P J 1
H45A H 0.995212 0.267142 0.422764 0.131 Uiso 0.615(5) 1 calc R U P J 1
H45B H 0.943222 0.295244 0.355280 0.131 Uiso 0.615(5) 1 calc R U P J 1
C46 C 0.8742(17) 0.3003(6) 0.4573(13) 0.123(4) Uani 0.615(5) 1 d D U P J 1
H46A H 0.853857 0.282687 0.498523 0.147 Uiso 0.615(5) 1 calc R U P J 1
H46B H 0.803398 0.310967 0.431483 0.147 Uiso 0.615(5) 1 calc R U P J 1
C47 C 0.9409(19) 0.3328(6) 0.4997(16) 0.170(7) Uani 0.615(5) 1 d D U P J 1
H47A H 0.970323 0.349156 0.460333 0.255 Uiso 0.615(5) 1 calc R U P J 1
H47B H 1.003150 0.322573 0.535133 0.255 Uiso 0.615(5) 1 calc R U P J 1
H47C H 0.891618 0.347406 0.530499 0.255 Uiso 0.615(5) 1 calc R U P J 1
N2' N 0.8758(11) 0.2301(4) 0.3051(11) 0.080(4) Uani 0.385(5) 1 d D U P J 2
C32' C 0.9655(11) 0.2041(5) 0.3449(14) 0.091(3) Uani 0.385(5) 1 d D U P J 2
H32C H 0.954103 0.179210 0.319351 0.109 Uiso 0.385(5) 1 calc R U P J 2
H32D H 0.949469 0.201053 0.400440 0.109 Uiso 0.385(5) 1 calc R U P J 2
C33' C 1.0902(13) 0.2133(6) 0.3470(16) 0.113(4) Uani 0.385(5) 1 d D U P J 2
H33C H 1.117922 0.222327 0.400568 0.136 Uiso 0.385(5) 1 calc R U P J 2
H33D H 1.099796 0.233919 0.309211 0.136 Uiso 0.385(5) 1 calc R U P J 2
C34' C 1.165(2) 0.1777(7) 0.3251(17) 0.112(4) Uani 0.385(5) 1 d D U P J 2
H34C H 1.243043 0.179475 0.350799 0.135 Uiso 0.385(5) 1 calc R U P J 2
H34D H 1.131943 0.153545 0.339366 0.135 Uiso 0.385(5) 1 calc R U P J 2
C35' C 1.160(4) 0.1830(14) 0.2318(17) 0.237(19) Uani 0.385(5) 1 d D U P J 2
H35D H 1.202600 0.162940 0.209439 0.355 Uiso 0.385(5) 1 calc R U P J 2
H35E H 1.081565 0.181777 0.208665 0.355 Uiso 0.385(5) 1 calc R U P J 2
H35F H 1.191479 0.207430 0.219976 0.355 Uiso 0.385(5) 1 calc R U P J 2
C36' C 0.9033(15) 0.2316(5) 0.2196(11) 0.090(3) Uani 0.385(5) 1 d D U P J 2
H36C H 0.967296 0.248856 0.215938 0.108 Uiso 0.385(5) 1 calc R U P J 2
H36D H 0.925723 0.206317 0.203019 0.108 Uiso 0.385(5) 1 calc R U P J 2
C37' C 0.8071(15) 0.2447(6) 0.1658(16) 0.106(4) Uani 0.385(5) 1 d D U P J 2
H37C H 0.782978 0.225664 0.125072 0.127 Uiso 0.385(5) 1 calc R U P J 2
H37D H 0.742895 0.251614 0.194916 0.127 Uiso 0.385(5) 1 calc R U P J 2
C38' C 0.856(2) 0.2773(7) 0.1320(15) 0.125(4) Uani 0.385(5) 1 d D U P J 2
H38C H 0.934500 0.280410 0.155509 0.150 Uiso 0.385(5) 1 calc R U P J 2
H38D H 0.813746 0.300138 0.143538 0.150 Uiso 0.385(5) 1 calc R U P J 2
C39' C 0.852(5) 0.2717(12) 0.0413(16) 0.144(8) Uani 0.385(5) 1 d D U P J 2
H39D H 0.784303 0.257955 0.021918 0.216 Uiso 0.385(5) 1 calc R U P J 2
H39E H 0.918165 0.257329 0.029454 0.216 Uiso 0.385(5) 1 calc R U P J 2
H39F H 0.852440 0.296268 0.015324 0.216 Uiso 0.385(5) 1 calc R U P J 2
C40' C 0.7612(12) 0.2145(4) 0.3169(15) 0.099(4) Uani 0.385(5) 1 d D U P J 2
H40C H 0.755817 0.212247 0.374472 0.119 Uiso 0.385(5) 1 calc R U P J 2
H40D H 0.703920 0.232951 0.295663 0.119 Uiso 0.385(5) 1 calc R U P J 2
C41' C 0.7332(16) 0.1769(5) 0.2788(19) 0.131(5) Uani 0.385(5) 1 d D U P J 2
H41C H 0.792078 0.158442 0.297054 0.157 Uiso 0.385(5) 1 calc R U P J 2
H41D H 0.731010 0.179236 0.220658 0.157 Uiso 0.385(5) 1 calc R U P J 2
C42' C 0.6201(18) 0.1630(9) 0.3002(19) 0.111(6) Uani 0.385(5) 1 d D U P J 2
H42C H 0.604356 0.173406 0.351876 0.133 Uiso 0.385(5) 1 calc R U P J 2
H42D H 0.619648 0.135195 0.303631 0.133 Uiso 0.385(5) 1 calc R U P J 2
C43' C 0.528(2) 0.1772(8) 0.2311(18) 0.143(8) Uani 0.385(5) 1 d D U P J 2
H43D H 0.547537 0.168020 0.179949 0.214 Uiso 0.385(5) 1 calc R U P J 2
H43E H 0.526154 0.204710 0.230670 0.214 Uiso 0.385(5) 1 calc R U P J 2
H43F H 0.454338 0.167455 0.240543 0.214 Uiso 0.385(5) 1 calc R U P J 2
C44' C 0.8860(16) 0.2704(5) 0.3345(12) 0.092(3) Uani 0.385(5) 1 d D U P J 2
H44C H 0.826502 0.285676 0.305182 0.110 Uiso 0.385(5) 1 calc R U P J 2
H44D H 0.959090 0.280631 0.322763 0.110 Uiso 0.385(5) 1 calc R U P J 2
C45' C 0.877(2) 0.2742(7) 0.4261(13) 0.113(4) Uani 0.385(5) 1 d D U P J 2
H45C H 0.799404 0.267456 0.436304 0.136 Uiso 0.385(5) 1 calc R U P J 2
H45D H 0.927909 0.255752 0.454566 0.136 Uiso 0.385(5) 1 calc R U P J 2
C46' C 0.903(3) 0.3115(9) 0.459(2) 0.125(5) Uani 0.385(5) 1 d D U P J 2
H46C H 0.862704 0.330357 0.423250 0.151 Uiso 0.385(5) 1 calc R U P J 2
H46D H 0.983807 0.316008 0.458185 0.151 Uiso 0.385(5) 1 calc R U P J 2
C47' C 0.872(4) 0.3184(12) 0.5439(18) 0.21(2) Uani 0.385(5) 1 d D . P J 2
H47D H 0.892626 0.344120 0.560218 0.317 Uiso 0.385(5) 1 calc R U P J 2
H47E H 0.791305 0.314925 0.545186 0.317 Uiso 0.385(5) 1 calc R U P J 2
H47F H 0.912717 0.300539 0.580209 0.317 Uiso 0.385(5) 1 calc R U P J 2

loop_
_atom_site_aniso_label
_atom_site_aniso_U_11
_atom_site_aniso_U_22
_atom_site_aniso_U_33
_atom_site_aniso_U_23
_atom_site_aniso_U_13
_atom_site_aniso_U_12
V1 0.0401(4) 0.0553(5) 0.0707(5) -0.0074(4) 0.0064(3) -0.0029(3)
V2 0.0394(4) 0.0513(5) 0.0823(6) -0.0100(4) 0.0130(4) -0.0069(3)
V3 0.0392(4) 0.0522(5) 0.0956(7) -0.0019(4) 0.0112(4) 0.0073(3)
V4 0.0386(4) 0.0551(5) 0.0889(7) 0.0055(4) 0.0090(4) -0.0049(3)
V5 0.0372(4) 0.0558(5) 0.0951(7) 0.0000(4) 0.0021(4) 0.0036(3)
V6 0.0492(5) 0.0791(7) 0.0734(6) -0.0056(5) 0.0127(4) -0.0027(4)
O1 0.069(2) 0.098(3) 0.071(2) -0.019(2) 0.0070(19) -0.008(2)
O2 0.057(2) 0.063(2) 0.101(3) -0.009(2) 0.019(2) -0.0158(17)
O3 0.058(2) 0.063(2) 0.139(4) 0.005(2) 0.012(2) 0.0183(18)
O4 0.053(2) 0.069(2) 0.114(3) 0.015(2) 0.011(2) -0.0119(18)
O5 0.049(2) 0.071(3) 0.128(4) 0.003(2) -0.003(2) 0.0116(18)
O6 0.076(3) 0.115(4) 0.079(3) -0.014(3) 0.018(2) -0.005(3)
O7 0.0495(18) 0.064(2) 0.074(2) -0.0007(18) 0.0178(16) -0.0106(15)
O8 0.0468(18) 0.071(2) 0.078(2) 0.0095(19) -0.0011(16) 0.0058(16)
O9 0.0413(16) 0.0541(19) 0.091(3) -0.0125(18) 0.0010(16) -0.0080(14)
O10 0.0432(17) 0.055(2) 0.098(3) -0.0195(18) 0.0091(17) 0.0033(14)
O11 0.0502(19) 0.0453(18) 0.117(3) 0.0006(19) 0.0178(19) 0.0003(14)
O12 0.0332(15) 0.067(2) 0.098(3) 0.0002(19) 0.0094(16) -0.0005(14)
O13 0.0505(19) 0.0486(19) 0.117(3) 0.017(2) 0.0042(19) -0.0023(15)
O14 0.0337(15) 0.063(2) 0.087(2) -0.0082(18) 0.0077(15) -0.0008(14)
O15 0.054(2) 0.074(2) 0.079(2) -0.0220(19) 0.0112(17) -0.0097(17)
O16 0.055(2) 0.071(2) 0.097(3) -0.019(2) 0.0194(19) 0.0060(17)
O17 0.052(2) 0.087(3) 0.082(3) 0.009(2) 0.0177(18) -0.0057(18)
O18 0.0500(19) 0.085(3) 0.078(3) 0.007(2) -0.0003(17) -0.0010(18)
O19 0.0328(14) 0.0489(17) 0.070(2) -0.0028(15) 0.0084(13) -0.0001(12)
Si1 0.093(2) 0.0789(19) 0.0700(16) -0.0128(13) 0.0044(14) -0.0131(16)
C1 0.142(11) 0.189(15) 0.120(10) -0.080(10) 0.062(9) -0.068(10)
C2 0.200(14) 0.076(6) 0.077(6) 0.002(5) 0.006(8) -0.014(7)
C3 0.140(7) 0.090(5) 0.079(5) -0.018(4) 0.006(4) -0.023(5)
Si1' 0.096(7) 0.097(6) 0.074(6) -0.019(5) 0.018(5) -0.012(5)
C1' 0.070(17) 0.21(5) 0.15(4) -0.08(3) 0.037(19) 0.000(18)
C2' 0.15(4) 0.15(3) 0.12(3) 0.03(3) 0.00(3) -0.06(3)
C4 0.086(11) 0.134(14) 0.103(9) -0.039(9) 0.050(8) -0.057(10)
C4' 0.071(10) 0.129(14) 0.103(10) -0.007(10) 0.014(8) -0.027(9)
C5 0.079(14) 0.21(3) 0.106(15) 0.001(15) -0.030(12) 0.054(14)
C5' 0.105(14) 0.21(3) 0.095(9) 0.021(10) -0.003(9) 0.067(14)
C6 0.064(7) 0.078(8) 0.092(9) -0.014(7) 0.016(6) -0.021(6)
C6' 0.063(8) 0.138(14) 0.097(10) -0.047(10) 0.019(7) -0.040(8)
C7 0.109(17) 0.082(16) 0.125(18) -0.023(14) -0.016(14) 0.066(13)
C7' 0.105(9) 0.067(7) 0.131(11) -0.040(7) -0.018(7) 0.034(6)
C8 0.099(8) 0.083(8) 0.142(12) 0.031(8) 0.031(8) -0.010(6)
C8' 0.063(11) 0.039(6) 0.14(2) 0.014(9) 0.006(11) 0.010(7)
C9 0.039(5) 0.081(7) 0.100(11) -0.005(8) -0.005(6) -0.005(5)
C9' 0.040(6) 0.091(10) 0.101(14) 0.011(10) 0.025(7) 0.004(6)
C10 0.132(7) 0.077(5) 0.141(8) 0.022(5) -0.003(6) -0.009(5)
C11 0.044(3) 0.086(4) 0.151(7) -0.016(4) 0.029(3) -0.001(3)
C12 0.148(8) 0.130(8) 0.122(7) -0.057(6) 0.045(6) -0.058(7)
C13 0.094(12) 0.125(15) 0.112(12) -0.024(12) 0.018(10) 0.034(11)
C13' 0.098(11) 0.086(10) 0.133(11) -0.040(9) 0.001(9) 0.033(8)
C14 0.074(4) 0.125(6) 0.109(6) 0.006(5) 0.030(4) -0.005(4)
C15 0.066(4) 0.132(7) 0.091(5) 0.016(4) -0.009(3) 0.005(4)
N1 0.048(2) 0.047(2) 0.062(2) 0.0028(17) 0.0071(17) -0.0030(16)
C16 0.059(3) 0.066(3) 0.053(3) 0.007(2) 0.008(2) -0.007(2)
C17 0.059(3) 0.081(4) 0.063(3) -0.003(3) 0.013(2) -0.015(3)
C18 0.072(4) 0.101(5) 0.066(4) -0.005(3) 0.011(3) -0.008(3)
C19 0.115(6) 0.119(6) 0.073(4) -0.019(4) 0.020(4) -0.023(5)
C20 0.074(3) 0.054(3) 0.075(4) -0.001(3) 0.008(3) -0.009(3)
C21 0.064(3) 0.063(3) 0.074(3) 0.000(3) 0.007(3) -0.020(3)
C22 0.096(5) 0.083(4) 0.083(4) 0.003(3) -0.008(4) -0.038(4)
C23 0.099(5) 0.121(6) 0.104(6) 0.016(5) -0.017(4) -0.060(5)
C24 0.046(2) 0.055(3) 0.061(3) 0.002(2) 0.007(2) -0.004(2)
C25 0.060(3) 0.081(4) 0.061(3) -0.001(3) 0.002(2) -0.023(3)
C26 0.096(5) 0.114(6) 0.065(4) 0.028(4) 0.004(3) -0.009(4)
C27 0.140(8) 0.159(9) 0.062(4) 0.018(5) -0.003(4) -0.044(7)
C28 0.054(3) 0.064(3) 0.091(4) -0.003(3) 0.003(3) 0.008(2)
C29 0.080(5) 0.078(6) 0.128(8) 0.013(6) -0.014(6) 0.016(5)
C30 0.083(6) 0.101(8) 0.091(7) -0.002(6) -0.003(5) 0.025(6)
C31 0.091(8) 0.144(12) 0.079(8) -0.034(7) 0.001(6) -0.010(8)
C29' 0.080(7) 0.077(7) 0.126(9) 0.013(6) -0.013(7) 0.017(6)
C30' 0.093(7) 0.106(9) 0.089(8) -0.009(7) -0.003(7) 0.021(6)
C31' 0.099(9) 0.143(14) 0.125(14) -0.007(11) 0.016(11) 0.003(9)
N2 0.050(4) 0.050(4) 0.121(7) 0.010(4) 0.030(4) 0.001(3)
C32 0.045(4) 0.063(5) 0.145(8) 0.013(5) 0.022(5) -0.003(4)
C33 0.072(5) 0.092(7) 0.165(9) 0.021(6) 0.008(6) 0.012(5)
C34 0.070(5) 0.085(6) 0.083(7) 0.001(6) 0.005(5) 0.013(5)
C35 0.109(9) 0.080(7) 0.124(9) -0.018(7) 0.015(7) 0.034(7)
C36 0.064(5) 0.068(6) 0.157(8) 0.016(6) 0.010(6) 0.013(4)
C37 0.114(8) 0.101(7) 0.154(8) 0.008(6) -0.010(7) -0.001(7)
C38 0.129(9) 0.119(8) 0.124(9) -0.003(8) -0.008(9) -0.008(7)
C39 0.116(12) 0.129(10) 0.144(14) 0.020(10) -0.019(10) -0.009(9)
C40 0.050(4) 0.046(5) 0.220(11) 0.018(6) 0.010(6) -0.004(4)
C41 0.063(5) 0.053(5) 0.306(14) 0.000(8) 0.006(8) -0.003(4)
C42 0.057(5) 0.078(6) 0.150(13) -0.004(9) -0.005(7) -0.004(5)
C43 0.183(15) 0.119(11) 0.157(13) -0.001(10) 0.021(10) -0.002(11)
C44 0.063(5) 0.083(6) 0.132(7) 0.011(5) 0.012(5) -0.002(4)
C45 0.084(7) 0.111(7) 0.133(8) 0.000(6) 0.014(6) -0.021(6)
C46 0.098(9) 0.137(10) 0.135(8) -0.015(7) 0.017(7) -0.023(8)
C47 0.161(15) 0.167(14) 0.182(16) -0.051(12) 0.014(13) -0.043(12)
N2' 0.052(5) 0.061(6) 0.129(8) 0.001(6) 0.023(6) 0.008(5)
C32' 0.059(6) 0.075(7) 0.140(9) 0.029(7) 0.018(6) 0.016(5)
C33' 0.064(7) 0.102(9) 0.171(11) 0.035(9) 0.007(8) 0.008(7)
C34' 0.092(8) 0.108(9) 0.135(10) -0.001(9) 0.001(9) 0.015(7)
C35' 0.27(4) 0.29(4) 0.154(13) -0.02(2) 0.02(2) 0.00(3)
C36' 0.069(6) 0.067(6) 0.137(8) -0.002(6) 0.020(6) 0.004(5)
C37' 0.075(7) 0.087(7) 0.154(9) -0.002(7) 0.010(7) 0.016(7)
C38' 0.120(9) 0.105(8) 0.144(9) -0.001(7) -0.010(9) -0.010(8)
C39' 0.163(17) 0.123(16) 0.141(12) -0.007(13) -0.012(15) -0.024(15)
C40' 0.048(6) 0.052(6) 0.198(13) 0.022(7) 0.021(8) 0.003(5)
C41' 0.071(6) 0.058(6) 0.262(13) 0.010(7) 0.005(8) -0.003(6)
C42' 0.081(8) 0.090(8) 0.160(15) -0.008(11) 0.006(9) -0.012(7)
C43' 0.124(12) 0.130(15) 0.165(17) -0.039(13) -0.027(13) 0.015(13)
C44' 0.066(7) 0.086(7) 0.126(8) 0.009(7) 0.018(6) -0.003(6)
C45' 0.090(9) 0.124(9) 0.129(8) -0.002(7) 0.020(7) -0.024(8)
C46' 0.101(12) 0.141(12) 0.137(9) -0.026(9) 0.023(9) -0.033(10)
C47' 0.27(5) 0.24(4) 0.131(19) -0.04(2) 0.05(3) -0.09(4)

_geom_special_details            
;
 All esds (except the esd in the dihedral angle between two l.s. planes)
 are estimated using the full covariance matrix.  The cell esds are taken
 into account individually in the estimation of esds in distances, angles
 and torsion angles; correlations between esds in cell parameters are only
 used when they are defined by crystal symmetry.  An approximate (isotropic)
 treatment of cell esds is used for estimating esds involving l.s. planes.
;
loop_
_geom_bond_atom_site_label_1
_geom_bond_atom_site_label_2
_geom_bond_distance
_geom_bond_site_symmetry_2
_geom_bond_publ_flag
V1 O1 1.929(4) . ?
V1 O7 1.988(3) . ?
V1 O8 1.983(4) . ?
V1 O9 1.993(3) . ?
V1 O10 1.987(4) . ?
V1 O19 2.138(3) . ?
V2 O2 1.611(4) . ?
V2 O7 1.985(4) . ?
V2 O11 2.008(4) . ?
V2 O14 1.999(4) . ?
V2 O15 1.997(4) . ?
V2 O19 2.292(3) . ?
V3 O3 1.605(4) . ?
V3 O8 1.978(4) . ?
V3 O11 1.998(4) . ?
V3 O12 2.005(4) . ?
V3 O16 2.005(5) . ?
V3 O19 2.293(3) . ?
V4 O4 1.609(4) . ?
V4 O9 1.978(4) . ?
V4 O12 1.993(4) . ?
V4 O13 1.995(4) . ?
V4 O17 2.004(4) . ?
V4 O19 2.333(3) . ?
V5 O5 1.609(4) . ?
V5 O10 1.985(4) . ?
V5 O13 1.993(4) . ?
V5 O14 1.991(4) . ?
V5 O18 2.017(4) . ?
V5 O19 2.360(3) . ?
V6 O6 1.616(5) . ?
V6 O15 1.983(4) . ?
V6 O16 1.994(4) . ?
V6 O17 1.998(4) . ?
V6 O18 2.012(4) . ?
V6 O19 2.339(3) . ?
O1 Si1 1.594(5) . ?
O1 Si1' 1.596(8) . ?
O7 C4 1.415(11) . ?
O7 C4' 1.424(12) . ?
O8 C5 1.418(13) . ?
O8 C5' 1.417(12) . ?
O9 C6 1.404(10) . ?
O9 C6' 1.425(10) . ?
O10 C7 1.448(12) . ?
O10 C7' 1.444(9) . ?
O11 C8 1.459(10) . ?
O11 C8' 1.447(11) . ?
O12 C9 1.381(8) . ?
O12 C9' 1.385(9) . ?
O13 C10 1.525(9) . ?
O14 C11 1.416(7) . ?
O15 C12 1.387(9) . ?
O16 C13 1.402(11) . ?
O16 C13' 1.408(10) . ?
O17 C14 1.433(8) . ?
O18 C15 1.453(7) . ?
Si1 C1 1.874(9) . ?
Si1 C2 1.869(8) . ?
Si1 C3 1.856(7) . ?
C1 H1A 0.9600 . ?
C1 H1B 0.9600 . ?
C1 H1C 0.9600 . ?
C2 H2A 0.9600 . ?
C2 H2B 0.9600 . ?
C2 H2C 0.9600 . ?
C3 H3AA 0.9600 . ?
C3 H3AB 0.9600 . ?
C3 H3AC 0.9600 . ?
C3 H3BD 0.9600 . ?
C3 H3BE 0.9600 . ?
C3 H3BF 0.9600 . ?
C3 Si1' 1.898(14) . ?
Si1' C1' 1.866(10) . ?
Si1' C2' 1.870(10) . ?
C1' H1'A 0.9600 . ?
C1' H1'B 0.9600 . ?
C1' H1'C 0.9600 . ?
C2' H2'A 0.9600 . ?
C2' H2'B 0.9600 . ?
C2' H2'C 0.9600 . ?
C4 H4A 0.9600 . ?
C4 H4B 0.9600 . ?
C4 H4C 0.9600 . ?
C4' H4'A 0.9600 . ?
C4' H4'B 0.9600 . ?
C4' H4'C 0.9600 . ?
C5 H5A 0.9600 . ?
C5 H5B 0.9600 . ?
C5 H5C 0.9600 . ?
C5' H5'A 0.9600 . ?
C5' H5'B 0.9600 . ?
C5' H5'C 0.9600 . ?
C6 H6A 0.9600 . ?
C6 H6B 0.9600 . ?
C6 H6C 0.9600 . ?
C6' H6'A 0.9600 . ?
C6' H6'B 0.9600 . ?
C6' H6'C 0.9600 . ?
C7 H7A 0.9600 . ?
C7 H7B 0.9600 . ?
C7 H7C 0.9600 . ?
C7' H7'A 0.9600 . ?
C7' H7'B 0.9600 . ?
C7' H7'C 0.9600 . ?
C8 H8A 0.9600 . ?
C8 H8B 0.9600 . ?
C8 H8C 0.9600 . ?
C8' H8'A 0.9600 . ?
C8' H8'B 0.9600 . ?
C8' H8'C 0.9600 . ?
C9 H9A 0.9600 . ?
C9 H9B 0.9600 . ?
C9 H9C 0.9600 . ?
C9' H9'A 0.9600 . ?
C9' H9'B 0.9600 . ?
C9' H9'C 0.9600 . ?
C10 H10A 0.9600 . ?
C10 H10B 0.9600 . ?
C10 H10C 0.9600 . ?
C11 H11A 0.9600 . ?
C11 H11B 0.9600 . ?
C11 H11C 0.9600 . ?
C12 H12A 0.9600 . ?
C12 H12B 0.9600 . ?
C12 H12C 0.9600 . ?
C13 H13A 0.9600 . ?
C13 H13B 0.9600 . ?
C13 H13C 0.9600 . ?
C13' H13D 0.9600 . ?
C13' H13E 0.9600 . ?
C13' H13F 0.9600 . ?
C14 H14A 0.9600 . ?
C14 H14B 0.9600 . ?
C14 H14C 0.9600 . ?
C15 H15A 0.9600 . ?
C15 H15B 0.9600 . ?
C15 H15C 0.9600 . ?
N1 C16 1.504(6) . ?
N1 C20 1.525(6) . ?
N1 C24 1.512(6) . ?
N1 C28 1.507(6) . ?
C16 H16A 0.9700 . ?
C16 H16B 0.9700 . ?
C16 C17 1.496(7) . ?
C17 H17A 0.9700 . ?
C17 H17B 0.9700 . ?
C17 C18 1.515(8) . ?
C18 H18A 0.9700 . ?
C18 H18B 0.9700 . ?
C18 C19 1.503(10) . ?
C19 H19A 0.9600 . ?
C19 H19B 0.9600 . ?
C19 H19C 0.9600 . ?
C20 H20A 0.9700 . ?
C20 H20B 0.9700 . ?
C20 C21 1.491(8) . ?
C21 H21A 0.9700 . ?
C21 H21B 0.9700 . ?
C21 C22 1.513(8) . ?
C22 H22A 0.9700 . ?
C22 H22B 0.9700 . ?
C22 C23 1.490(11) . ?
C23 H23A 0.9600 . ?
C23 H23B 0.9600 . ?
C23 H23C 0.9600 . ?
C24 H24A 0.9700 . ?
C24 H24B 0.9700 . ?
C24 C25 1.506(7) . ?
C25 H25A 0.9700 . ?
C25 H25B 0.9700 . ?
C25 C26 1.495(9) . ?
C26 H26A 0.9700 . ?
C26 H26B 0.9700 . ?
C26 C27 1.510(10) . ?
C27 H27A 0.9600 . ?
C27 H27B 0.9600 . ?
C27 H27C 0.9600 . ?
C28 H28A 0.9700 . ?
C28 H28B 0.9700 . ?
C28 H28C 0.9700 . ?
C28 H28D 0.9700 . ?
C28 C29 1.533(11) . ?
C28 C29' 1.532(12) . ?
C29 H29A 0.9700 . ?
C29 H29B 0.9700 . ?
C29 C30 1.511(15) . ?
C30 H30A 0.9700 . ?
C30 H30B 0.9700 . ?
C30 C31 1.473(12) . ?
C31 H31A 0.9600 . ?
C31 H31B 0.9600 . ?
C31 H31C 0.9600 . ?
C29' H29C 0.9700 . ?
C29' H29D 0.9700 . ?
C29' C30' 1.514(16) . ?
C30' H30C 0.9700 . ?
C30' H30D 0.9700 . ?
C30' C31' 1.487(14) . ?
C31' H31D 0.9600 . ?
C31' H31E 0.9600 . ?
C31' H31F 0.9600 . ?
N2 C32 1.502(7) . ?
N2 C36 1.499(8) . ?
N2 C40 1.496(7) . ?
N2 C44 1.487(8) . ?
C32 H32A 0.9700 . ?
C32 H32B 0.9700 . ?
C32 C33 1.493(13) . ?
C33 H33A 0.9700 . ?
C33 H33B 0.9700 . ?
C33 C34 1.558(13) . ?
C34 H34A 0.9700 . ?
C34 H34B 0.9700 . ?
C34 C35 1.541(14) . ?
C35 H35A 0.9600 . ?
C35 H35B 0.9600 . ?
C35 H35C 0.9600 . ?
C36 H36A 0.9700 . ?
C36 H36B 0.9700 . ?
C36 C37 1.428(17) . ?
C37 H37A 0.9700 . ?
C37 H37B 0.9700 . ?
C37 C38 1.39(2) . ?
C38 H38A 0.9700 . ?
C38 H38B 0.9700 . ?
C38 C39 1.52(2) . ?
C39 H39A 0.9600 . ?
C39 H39B 0.9600 . ?
C39 H39C 0.9600 . ?
C40 H40A 0.9700 . ?
C40 H40B 0.9700 . ?
C40 C41 1.484(13) . ?
C41 H41A 0.9700 . ?
C41 H41B 0.9700 . ?
C41 C42 1.483(15) . ?
C42 H42A 0.9700 . ?
C42 H42B 0.9700 . ?
C42 C43 1.56(2) . ?
C43 H43A 0.9600 . ?
C43 H43B 0.9600 . ?
C43 H43C 0.9600 . ?
C44 H44A 0.9700 . ?
C44 H44B 0.9700 . ?
C44 C45 1.526(14) . ?
C45 H45A 0.9700 . ?
C45 H45B 0.9700 . ?
C45 C46 1.429(18) . ?
C46 H46A 0.9700 . ?
C46 H46B 0.9700 . ?
C46 C47 1.511(19) . ?
C47 H47A 0.9600 . ?
C47 H47B 0.9600 . ?
C47 H47C 0.9600 . ?
N2' C32' 1.491(8) . ?
N2' C36' 1.495(8) . ?
N2' C40' 1.486(8) . ?
N2' C44' 1.488(8) . ?
C32' H32C 0.9700 . ?
C32' H32D 0.9700 . ?
C32' C33' 1.499(15) . ?
C33' H33C 0.9700 . ?
C33' H33D 0.9700 . ?
C33' C34' 1.588(16) . ?
C34' H34C 0.9700 . ?
C34' H34D 0.9700 . ?
C34' C35' 1.558(19) . ?
C35' H35D 0.9600 . ?
C35' H35E 0.9600 . ?
C35' H35F 0.9600 . ?
C36' H36C 0.9700 . ?
C36' H36D 0.9700 . ?
C36' C37' 1.441(19) . ?
C37' H37C 0.9700 . ?
C37' H37D 0.9700 . ?
C37' C38' 1.42(2) . ?
C38' H38C 0.9700 . ?
C38' H38D 0.9700 . ?
C38' C39' 1.52(2) . ?
C39' H39D 0.9600 . ?
C39' H39E 0.9600 . ?
C39' H39F 0.9600 . ?
C40' H40C 0.9700 . ?
C40' H40D 0.9700 . ?
C40' C41' 1.480(18) . ?
C41' H41C 0.9700 . ?
C41' H41D 0.9700 . ?
C41' C42' 1.50(2) . ?
C42' H42C 0.9700 . ?
C42' H42D 0.9700 . ?
C42' C43' 1.57(2) . ?
C43' H43D 0.9600 . ?
C43' H43E 0.9600 . ?
C43' H43F 0.9600 . ?
C44' H44C 0.9700 . ?
C44' H44D 0.9700 . ?
C44' C45' 1.548(19) . ?
C45' H45C 0.9700 . ?
C45' H45D 0.9700 . ?
C45' C46' 1.43(2) . ?
C46' H46C 0.9700 . ?
C46' H46D 0.9700 . ?
C46' C47' 1.52(2) . ?
C47' H47D 0.9600 . ?
C47' H47E 0.9600 . ?
C47' H47F 0.9600 . ?

loop_
_geom_angle_atom_site_label_1
_geom_angle_atom_site_label_2
_geom_angle_atom_site_label_3
_geom_angle
_geom_angle_site_symmetry_1
_geom_angle_site_symmetry_3
_geom_angle_publ_flag
O1 V1 O7 96.16(18) . . ?
O1 V1 O8 95.96(18) . . ?
O1 V1 O9 95.98(18) . . ?
O1 V1 O10 95.40(18) . . ?
O1 V1 O19 179.74(19) . . ?
O7 V1 O9 167.85(16) . . ?
O7 V1 O19 83.93(14) . . ?
O8 V1 O7 89.91(16) . . ?
O8 V1 O9 89.30(15) . . ?
O8 V1 O10 168.62(17) . . ?
O8 V1 O19 83.79(14) . . ?
O9 V1 O19 83.93(14) . . ?
O10 V1 O7 89.54(15) . . ?
O10 V1 O9 88.85(15) . . ?
O10 V1 O19 84.85(14) . . ?
O2 V2 O7 100.47(19) . . ?
O2 V2 O11 101.03(19) . . ?
O2 V2 O14 98.76(18) . . ?
O2 V2 O15 98.61(19) . . ?
O2 V2 O19 179.2(2) . . ?
O7 V2 O11 87.55(17) . . ?
O7 V2 O14 88.24(16) . . ?
O7 V2 O15 160.92(15) . . ?
O7 V2 O19 80.07(13) . . ?
O11 V2 O19 79.60(13) . . ?
O14 V2 O11 160.20(14) . . ?
O14 V2 O19 80.62(12) . . ?
O15 V2 O11 88.86(17) . . ?
O15 V2 O14 88.83(17) . . ?
O15 V2 O19 80.85(14) . . ?
O3 V3 O8 100.4(2) . . ?
O3 V3 O11 100.5(2) . . ?
O3 V3 O12 99.45(19) . . ?
O3 V3 O16 99.1(2) . . ?
O3 V3 O19 179.5(2) . . ?
O8 V3 O11 88.67(17) . . ?
O8 V3 O12 88.62(17) . . ?
O8 V3 O16 160.48(16) . . ?
O8 V3 O19 79.94(13) . . ?
O11 V3 O12 160.00(15) . . ?
O11 V3 O16 87.46(18) . . ?
O11 V3 O19 79.79(13) . . ?
O12 V3 O16 88.50(17) . . ?
O12 V3 O19 80.23(13) . . ?
O16 V3 O19 80.54(14) . . ?
O4 V4 O9 99.9(2) . . ?
O4 V4 O12 99.38(18) . . ?
O4 V4 O13 100.93(19) . . ?
O4 V4 O17 100.6(2) . . ?
O4 V4 O19 178.58(19) . . ?
O9 V4 O12 88.86(16) . . ?
O9 V4 O13 88.19(17) . . ?
O9 V4 O17 159.52(15) . . ?
O9 V4 O19 79.29(13) . . ?
O12 V4 O13 159.68(15) . . ?
O12 V4 O17 87.29(17) . . ?
O12 V4 O19 79.49(12) . . ?
O13 V4 O17 88.46(18) . . ?
O13 V4 O19 80.21(13) . . ?
O17 V4 O19 80.23(14) . . ?
O5 V5 O10 100.3(2) . . ?
O5 V5 O13 100.91(19) . . ?
O5 V5 O14 100.45(19) . . ?
O5 V5 O18 100.8(2) . . ?
O5 V5 O19 179.4(2) . . ?
O10 V5 O13 89.16(17) . . ?
O10 V5 O14 87.75(16) . . ?
O10 V5 O18 158.80(16) . . ?
O10 V5 O19 79.20(13) . . ?
O13 V5 O18 87.60(18) . . ?
O13 V5 O19 79.55(13) . . ?
O14 V5 O13 158.63(15) . . ?
O14 V5 O18 87.68(16) . . ?
O14 V5 O19 79.10(12) . . ?
O18 V5 O19 79.61(14) . . ?
O6 V6 O15 100.1(2) . . ?
O6 V6 O16 100.4(2) . . ?
O6 V6 O17 99.8(2) . . ?
O6 V6 O18 99.7(2) . . ?
O6 V6 O19 180.0(3) . . ?
O15 V6 O16 88.32(18) . . ?
O15 V6 O17 160.16(17) . . ?
O15 V6 O18 87.62(17) . . ?
O15 V6 O19 79.97(13) . . ?
O16 V6 O17 88.56(17) . . ?
O16 V6 O18 159.86(18) . . ?
O16 V6 O19 79.64(14) . . ?
O17 V6 O18 88.60(17) . . ?
O17 V6 O19 80.20(14) . . ?
O18 V6 O19 80.23(14) . . ?
Si1 O1 V1 176.3(3) . . ?
Si1' O1 V1 151.1(8) . . ?
V2 O7 V1 105.18(16) . . ?
C4 O7 V1 123.3(7) . . ?
C4 O7 V2 130.1(7) . . ?
C4' O7 V1 123.0(7) . . ?
C4' O7 V2 119.5(10) . . ?
V3 O8 V1 105.56(17) . . ?
C5 O8 V1 119.2(19) . . ?
C5 O8 V3 121.9(19) . . ?
C5' O8 V1 128.2(12) . . ?
C5' O8 V3 125.6(13) . . ?
V4 O9 V1 106.28(16) . . ?
C6 O9 V1 131.4(6) . . ?
C6 O9 V4 113.7(6) . . ?
C6' O9 V1 118.7(8) . . ?
C6' O9 V4 129.2(6) . . ?
V5 O10 V1 106.21(16) . . ?
C7 O10 V1 113.9(12) . . ?
C7 O10 V5 139.1(11) . . ?
C7' O10 V1 125.2(5) . . ?
C7' O10 V5 115.9(8) . . ?
V3 O11 V2 109.54(17) . . ?
C8 O11 V2 119.2(6) . . ?
C8 O11 V3 114.3(6) . . ?
C8' O11 V2 121.6(8) . . ?
C8' O11 V3 123.5(8) . . ?
V4 O12 V3 110.08(15) . . ?
C9 O12 V3 117.1(8) . . ?
C9 O12 V4 123.8(6) . . ?
C9' O12 V3 128.2(9) . . ?
C9' O12 V4 121.4(9) . . ?
V5 O13 V4 111.19(17) . . ?
C10 O13 V4 115.6(5) . . ?
C10 O13 V5 115.1(4) . . ?
V5 O14 V2 110.60(15) . . ?
C11 O14 V2 118.7(4) . . ?
C11 O14 V5 118.1(4) . . ?
V6 O15 V2 109.81(17) . . ?
C12 O15 V2 122.2(5) . . ?
C12 O15 V6 122.5(5) . . ?
V6 O16 V3 109.87(17) . . ?
C13 O16 V3 118.7(10) . . ?
C13 O16 V6 125.8(11) . . ?
C13' O16 V3 115.5(9) . . ?
C13' O16 V6 126.2(7) . . ?
V6 O17 V4 110.24(18) . . ?
C14 O17 V4 117.7(4) . . ?
C14 O17 V6 116.9(4) . . ?
V6 O18 V5 110.54(18) . . ?
C15 O18 V5 117.0(4) . . ?
C15 O18 V6 117.5(4) . . ?
V1 O19 V2 90.81(12) . . ?
V1 O19 V3 90.71(12) . . ?
V1 O19 V4 90.49(11) . . ?
V1 O19 V5 89.74(11) . . ?
V1 O19 V6 179.33(17) . . ?
V2 O19 V3 91.06(11) . . ?
V2 O19 V4 178.17(17) . . ?
V2 O19 V5 89.67(10) . . ?
V2 O19 V6 89.37(11) . . ?
V3 O19 V4 90.20(10) . . ?
V3 O19 V5 179.14(16) . . ?
V3 O19 V6 89.94(11) . . ?
V4 O19 V5 89.05(11) . . ?
V4 O19 V6 89.32(11) . . ?
V6 O19 V5 89.62(12) . . ?
O1 Si1 C1 112.0(5) . . ?
O1 Si1 C2 113.6(4) . . ?
O1 Si1 C3 110.6(3) . . ?
C2 Si1 C1 105.9(8) . . ?
C3 Si1 C1 104.3(6) . . ?
C3 Si1 C2 109.9(5) . . ?
Si1 C1 H1A 109.5 . . ?
Si1 C1 H1B 109.5 . . ?
Si1 C1 H1C 109.5 . . ?
H1A C1 H1B 109.5 . . ?
H1A C1 H1C 109.5 . . ?
H1B C1 H1C 109.5 . . ?
Si1 C2 H2A 109.5 . . ?
Si1 C2 H2B 109.5 . . ?
Si1 C2 H2C 109.5 . . ?
H2A C2 H2B 109.5 . . ?
H2A C2 H2C 109.5 . . ?
H2B C2 H2C 109.5 . . ?
Si1 C3 H3AA 109.5 . . ?
Si1 C3 H3AB 109.5 . . ?
Si1 C3 H3AC 109.5 . . ?
H3AA C3 H3AB 109.5 . . ?
H3AA C3 H3AC 109.5 . . ?
H3AB C3 H3AC 109.5 . . ?
H3BD C3 H3BE 109.5 . . ?
H3BD C3 H3BF 109.5 . . ?
H3BE C3 H3BF 109.5 . . ?
Si1' C3 H3BD 109.5 . . ?
Si1' C3 H3BE 109.5 . . ?
Si1' C3 H3BF 109.5 . . ?
O1 Si1' C3 108.4(7) . . ?
O1 Si1' C1' 121.8(15) . . ?
O1 Si1' C2' 101(2) . . ?
C1' Si1' C3 121.1(17) . . ?
C1' Si1' C2' 103(3) . . ?
C2' Si1' C3 95.1(16) . . ?
Si1' C1' H1'A 109.5 . . ?
Si1' C1' H1'B 109.5 . . ?
Si1' C1' H1'C 109.5 . . ?
H1'A C1' H1'B 109.5 . . ?
H1'A C1' H1'C 109.5 . . ?
H1'B C1' H1'C 109.5 . . ?
Si1' C2' H2'A 109.5 . . ?
Si1' C2' H2'B 109.5 . . ?
Si1' C2' H2'C 109.5 . . ?
H2'A C2' H2'B 109.5 . . ?
H2'A C2' H2'C 109.5 . . ?
H2'B C2' H2'C 109.5 . . ?
O7 C4 H4A 109.5 . . ?
O7 C4 H4B 109.5 . . ?
O7 C4 H4C 109.5 . . ?
H4A C4 H4B 109.5 . . ?
H4A C4 H4C 109.5 . . ?
H4B C4 H4C 109.5 . . ?
O7 C4' H4'A 109.5 . . ?
O7 C4' H4'B 109.5 . . ?
O7 C4' H4'C 109.5 . . ?
H4'A C4' H4'B 109.5 . . ?
H4'A C4' H4'C 109.5 . . ?
H4'B C4' H4'C 109.5 . . ?
O8 C5 H5A 109.5 . . ?
O8 C5 H5B 109.5 . . ?
O8 C5 H5C 109.5 . . ?
H5A C5 H5B 109.5 . . ?
H5A C5 H5C 109.5 . . ?
H5B C5 H5C 109.5 . . ?
O8 C5' H5'A 109.5 . . ?
O8 C5' H5'B 109.5 . . ?
O8 C5' H5'C 109.5 . . ?
H5'A C5' H5'B 109.5 . . ?
H5'A C5' H5'C 109.5 . . ?
H5'B C5' H5'C 109.5 . . ?
O9 C6 H6A 109.5 . . ?
O9 C6 H6B 109.5 . . ?
O9 C6 H6C 109.5 . . ?
H6A C6 H6B 109.5 . . ?
H6A C6 H6C 109.5 . . ?
H6B C6 H6C 109.5 . . ?
O9 C6' H6'A 109.5 . . ?
O9 C6' H6'B 109.5 . . ?
O9 C6' H6'C 109.5 . . ?
H6'A C6' H6'B 109.5 . . ?
H6'A C6' H6'C 109.5 . . ?
H6'B C6' H6'C 109.5 . . ?
O10 C7 H7A 109.5 . . ?
O10 C7 H7B 109.5 . . ?
O10 C7 H7C 109.5 . . ?
H7A C7 H7B 109.5 . . ?
H7A C7 H7C 109.5 . . ?
H7B C7 H7C 109.5 . . ?
O10 C7' H7'A 109.5 . . ?
O10 C7' H7'B 109.5 . . ?
O10 C7' H7'C 109.5 . . ?
H7'A C7' H7'B 109.5 . . ?
H7'A C7' H7'C 109.5 . . ?
H7'B C7' H7'C 109.5 . . ?
O11 C8 H8A 109.5 . . ?
O11 C8 H8B 109.5 . . ?
O11 C8 H8C 109.5 . . ?
H8A C8 H8B 109.5 . . ?
H8A C8 H8C 109.5 . . ?
H8B C8 H8C 109.5 . . ?
O11 C8' H8'A 109.5 . . ?
O11 C8' H8'B 109.5 . . ?
O11 C8' H8'C 109.5 . . ?
H8'A C8' H8'B 109.5 . . ?
H8'A C8' H8'C 109.5 . . ?
H8'B C8' H8'C 109.5 . . ?
O12 C9 H9A 109.5 . . ?
O12 C9 H9B 109.5 . . ?
O12 C9 H9C 109.5 . . ?
H9A C9 H9B 109.5 . . ?
H9A C9 H9C 109.5 . . ?
H9B C9 H9C 109.5 . . ?
O12 C9' H9'A 109.5 . . ?
O12 C9' H9'B 109.5 . . ?
O12 C9' H9'C 109.5 . . ?
H9'A C9' H9'B 109.5 . . ?
H9'A C9' H9'C 109.5 . . ?
H9'B C9' H9'C 109.5 . . ?
O13 C10 H10A 109.5 . . ?
O13 C10 H10B 109.5 . . ?
O13 C10 H10C 109.5 . . ?
H10A C10 H10B 109.5 . . ?
H10A C10 H10C 109.5 . . ?
H10B C10 H10C 109.5 . . ?
O14 C11 H11A 109.5 . . ?
O14 C11 H11B 109.5 . . ?
O14 C11 H11C 109.5 . . ?
H11A C11 H11B 109.5 . . ?
H11A C11 H11C 109.5 . . ?
H11B C11 H11C 109.5 . . ?
O15 C12 H12A 109.5 . . ?
O15 C12 H12B 109.5 . . ?
O15 C12 H12C 109.5 . . ?
H12A C12 H12B 109.5 . . ?
H12A C12 H12C 109.5 . . ?
H12B C12 H12C 109.5 . . ?
O16 C13 H13A 109.5 . . ?
O16 C13 H13B 109.5 . . ?
O16 C13 H13C 109.5 . . ?
H13A C13 H13B 109.5 . . ?
H13A C13 H13C 109.5 . . ?
H13B C13 H13C 109.5 . . ?
O16 C13' H13D 109.5 . . ?
O16 C13' H13E 109.5 . . ?
O16 C13' H13F 109.5 . . ?
H13D C13' H13E 109.5 . . ?
H13D C13' H13F 109.5 . . ?
H13E C13' H13F 109.5 . . ?
O17 C14 H14A 109.5 . . ?
O17 C14 H14B 109.5 . . ?
O17 C14 H14C 109.5 . . ?
H14A C14 H14B 109.5 . . ?
H14A C14 H14C 109.5 . . ?
H14B C14 H14C 109.5 . . ?
O18 C15 H15A 109.5 . . ?
O18 C15 H15B 109.5 . . ?
O18 C15 H15C 109.5 . . ?
H15A C15 H15B 109.5 . . ?
H15A C15 H15C 109.5 . . ?
H15B C15 H15C 109.5 . . ?
C16 N1 C20 108.7(4) . . ?
C16 N1 C24 108.4(4) . . ?
C16 N1 C28 111.3(4) . . ?
C24 N1 C20 110.9(4) . . ?
C28 N1 C20 108.2(4) . . ?
C28 N1 C24 109.2(4) . . ?
N1 C16 H16A 107.9 . . ?
N1 C16 H16B 107.9 . . ?
H16A C16 H16B 107.2 . . ?
C17 C16 N1 117.5(4) . . ?
C17 C16 H16A 107.9 . . ?
C17 C16 H16B 107.9 . . ?
C16 C17 H17A 109.6 . . ?
C16 C17 H17B 109.6 . . ?
C16 C17 C18 110.2(5) . . ?
H17A C17 H17B 108.1 . . ?
C18 C17 H17A 109.6 . . ?
C18 C17 H17B 109.6 . . ?
C17 C18 H18A 108.5 . . ?
C17 C18 H18B 108.5 . . ?
H18A C18 H18B 107.5 . . ?
C19 C18 C17 115.0(6) . . ?
C19 C18 H18A 108.5 . . ?
C19 C18 H18B 108.5 . . ?
C18 C19 H19A 109.5 . . ?
C18 C19 H19B 109.5 . . ?
C18 C19 H19C 109.5 . . ?
H19A C19 H19B 109.5 . . ?
H19A C19 H19C 109.5 . . ?
H19B C19 H19C 109.5 . . ?
N1 C20 H20A 108.0 . . ?
N1 C20 H20B 108.0 . . ?
H20A C20 H20B 107.2 . . ?
C21 C20 N1 117.4(5) . . ?
C21 C20 H20A 108.0 . . ?
C21 C20 H20B 108.0 . . ?
C20 C21 H21A 109.4 . . ?
C20 C21 H21B 109.4 . . ?
C20 C21 C22 111.0(5) . . ?
H21A C21 H21B 108.0 . . ?
C22 C21 H21A 109.4 . . ?
C22 C21 H21B 109.4 . . ?
C21 C22 H22A 109.0 . . ?
C21 C22 H22B 109.0 . . ?
H22A C22 H22B 107.8 . . ?
C23 C22 C21 113.1(7) . . ?
C23 C22 H22A 109.0 . . ?
C23 C22 H22B 109.0 . . ?
C22 C23 H23A 109.5 . . ?
C22 C23 H23B 109.5 . . ?
C22 C23 H23C 109.5 . . ?
H23A C23 H23B 109.5 . . ?
H23A C23 H23C 109.5 . . ?
H23B C23 H23C 109.5 . . ?
N1 C24 H24A 108.1 . . ?
N1 C24 H24B 108.1 . . ?
H24A C24 H24B 107.3 . . ?
C25 C24 N1 116.7(4) . . ?
C25 C24 H24A 108.1 . . ?
C25 C24 H24B 108.1 . . ?
C24 C25 H25A 109.3 . . ?
C24 C25 H25B 109.3 . . ?
H25A C25 H25B 107.9 . . ?
C26 C25 C24 111.8(6) . . ?
C26 C25 H25A 109.3 . . ?
C26 C25 H25B 109.3 . . ?
C25 C26 H26A 108.9 . . ?
C25 C26 H26B 108.9 . . ?
C25 C26 C27 113.2(7) . . ?
H26A C26 H26B 107.8 . . ?
C27 C26 H26A 108.9 . . ?
C27 C26 H26B 108.9 . . ?
C26 C27 H27A 109.5 . . ?
C26 C27 H27B 109.5 . . ?
C26 C27 H27C 109.5 . . ?
H27A C27 H27B 109.5 . . ?
H27A C27 H27C 109.5 . . ?
H27B C27 H27C 109.5 . . ?
N1 C28 H28A 108.4 . . ?
N1 C28 H28B 108.4 . . ?
N1 C28 H28C 108.7 . . ?
N1 C28 H28D 108.7 . . ?
N1 C28 C29 115.6(7) . . ?
N1 C28 C29' 114.2(9) . . ?
H28A C28 H28B 107.4 . . ?
H28C C28 H28D 107.6 . . ?
C29 C28 H28A 108.4 . . ?
C29 C28 H28B 108.4 . . ?
C29' C28 H28C 108.7 . . ?
C29' C28 H28D 108.7 . . ?
C28 C29 H29A 108.3 . . ?
C28 C29 H29B 108.3 . . ?
H29A C29 H29B 107.4 . . ?
C30 C29 C28 116.0(13) . . ?
C30 C29 H29A 108.3 . . ?
C30 C29 H29B 108.3 . . ?
C29 C30 H30A 110.2 . . ?
C29 C30 H30B 110.2 . . ?
H30A C30 H30B 108.5 . . ?
C31 C30 C29 107.4(16) . . ?
C31 C30 H30A 110.2 . . ?
C31 C30 H30B 110.2 . . ?
C30 C31 H31A 109.5 . . ?
C30 C31 H31B 109.5 . . ?
C30 C31 H31C 109.5 . . ?
H31A C31 H31B 109.5 . . ?
H31A C31 H31C 109.5 . . ?
H31B C31 H31C 109.5 . . ?
C28 C29' H29C 109.1 . . ?
C28 C29' H29D 109.1 . . ?
H29C C29' H29D 107.9 . . ?
C30' C29' C28 112.3(15) . . ?
C30' C29' H29C 109.1 . . ?
C30' C29' H29D 109.1 . . ?
C29' C30' H30C 110.6 . . ?
C29' C30' H30D 110.6 . . ?
H30C C30' H30D 108.7 . . ?
C31' C30' C29' 106(2) . . ?
C31' C30' H30C 110.6 . . ?
C31' C30' H30D 110.6 . . ?
C30' C31' H31D 109.5 . . ?
C30' C31' H31E 109.5 . . ?
C30' C31' H31F 109.5 . . ?
H31D C31' H31E 109.5 . . ?
H31D C31' H31F 109.5 . . ?
H31E C31' H31F 109.5 . . ?
C36 N2 C32 106.9(8) . . ?
C40 N2 C32 108.2(7) . . ?
C40 N2 C36 117.9(10) . . ?
C44 N2 C32 114.4(9) . . ?
C44 N2 C36 107.6(9) . . ?
C44 N2 C40 102.1(9) . . ?
N2 C32 H32A 108.8 . . ?
N2 C32 H32B 108.8 . . ?
H32A C32 H32B 107.7 . . ?
C33 C32 N2 113.8(9) . . ?
C33 C32 H32A 108.8 . . ?
C33 C32 H32B 108.8 . . ?
C32 C33 H33A 107.6 . . ?
C32 C33 H33B 107.6 . . ?
C32 C33 C34 119.0(10) . . ?
H33A C33 H33B 107.0 . . ?
C34 C33 H33A 107.6 . . ?
C34 C33 H33B 107.6 . . ?
C33 C34 H34A 111.3 . . ?
C33 C34 H34B 111.3 . . ?
H34A C34 H34B 109.2 . . ?
C35 C34 C33 102.2(11) . . ?
C35 C34 H34A 111.3 . . ?
C35 C34 H34B 111.3 . . ?
C34 C35 H35A 109.5 . . ?
C34 C35 H35B 109.5 . . ?
C34 C35 H35C 109.5 . . ?
H35A C35 H35B 109.5 . . ?
H35A C35 H35C 109.5 . . ?
H35B C35 H35C 109.5 . . ?
N2 C36 H36A 108.0 . . ?
N2 C36 H36B 108.0 . . ?
H36A C36 H36B 107.3 . . ?
C37 C36 N2 117.2(11) . . ?
C37 C36 H36A 108.0 . . ?
C37 C36 H36B 108.0 . . ?
C36 C37 H37A 106.4 . . ?
C36 C37 H37B 106.4 . . ?
H37A C37 H37B 106.5 . . ?
C38 C37 C36 123.7(16) . . ?
C38 C37 H37A 106.4 . . ?
C38 C37 H37B 106.4 . . ?
C37 C38 H38A 109.1 . . ?
C37 C38 H38B 109.1 . . ?
C37 C38 C39 112.6(16) . . ?
H38A C38 H38B 107.8 . . ?
C39 C38 H38A 109.1 . . ?
C39 C38 H38B 109.1 . . ?
C38 C39 H39A 109.5 . . ?
C38 C39 H39B 109.5 . . ?
C38 C39 H39C 109.5 . . ?
H39A C39 H39B 109.5 . . ?
H39A C39 H39C 109.5 . . ?
H39B C39 H39C 109.5 . . ?
N2 C40 H40A 108.6 . . ?
N2 C40 H40B 108.6 . . ?
H40A C40 H40B 107.6 . . ?
C41 C40 N2 114.5(8) . . ?
C41 C40 H40A 108.6 . . ?
C41 C40 H40B 108.6 . . ?
C40 C41 H41A 107.9 . . ?
C40 C41 H41B 107.9 . . ?
H41A C41 H41B 107.2 . . ?
C42 C41 C40 117.5(11) . . ?
C42 C41 H41A 107.9 . . ?
C42 C41 H41B 107.9 . . ?
C41 C42 H42A 112.0 . . ?
C41 C42 H42B 112.0 . . ?
C41 C42 C43 99.0(14) . . ?
H42A C42 H42B 109.6 . . ?
C43 C42 H42A 112.0 . . ?
C43 C42 H42B 112.0 . . ?
C42 C43 H43A 109.5 . . ?
C42 C43 H43B 109.5 . . ?
C42 C43 H43C 109.5 . . ?
H43A C43 H43B 109.5 . . ?
H43A C43 H43C 109.5 . . ?
H43B C43 H43C 109.5 . . ?
N2 C44 H44A 107.5 . . ?
N2 C44 H44B 107.5 . . ?
N2 C44 C45 119.3(10) . . ?
H44A C44 H44B 107.0 . . ?
C45 C44 H44A 107.5 . . ?
C45 C44 H44B 107.5 . . ?
C44 C45 H45A 108.7 . . ?
C44 C45 H45B 108.7 . . ?
H45A C45 H45B 107.6 . . ?
C46 C45 C44 114.3(12) . . ?
C46 C45 H45A 108.7 . . ?
C46 C45 H45B 108.7 . . ?
C45 C46 H46A 107.4 . . ?
C45 C46 H46B 107.4 . . ?
C45 C46 C47 119.6(17) . . ?
H46A C46 H46B 106.9 . . ?
C47 C46 H46A 107.4 . . ?
C47 C46 H46B 107.4 . . ?
C46 C47 H47A 109.5 . . ?
C46 C47 H47B 109.5 . . ?
C46 C47 H47C 109.5 . . ?
H47A C47 H47B 109.5 . . ?
H47A C47 H47C 109.5 . . ?
H47B C47 H47C 109.5 . . ?
C32' N2' C36' 103.3(14) . . ?
C40' N2' C32' 109.3(12) . . ?
C40' N2' C36' 115.5(16) . . ?
C40' N2' C44' 110.1(13) . . ?
C44' N2' C32' 113.4(15) . . ?
C44' N2' C36' 105.1(14) . . ?
N2' C32' H32C 106.9 . . ?
N2' C32' H32D 106.9 . . ?
N2' C32' C33' 121.8(15) . . ?
H32C C32' H32D 106.7 . . ?
C33' C32' H32C 106.9 . . ?
C33' C32' H32D 106.9 . . ?
C32' C33' H33C 108.9 . . ?
C32' C33' H33D 108.9 . . ?
C32' C33' C34' 113.4(16) . . ?
H33C C33' H33D 107.7 . . ?
C34' C33' H33C 108.9 . . ?
C34' C33' H33D 108.9 . . ?
C33' C34' H34C 111.8 . . ?
C33' C34' H34D 111.8 . . ?
H34C C34' H34D 109.5 . . ?
C35' C34' C33' 99.9(19) . . ?
C35' C34' H34C 111.8 . . ?
C35' C34' H34D 111.8 . . ?
C34' C35' H35D 109.5 . . ?
C34' C35' H35E 109.5 . . ?
C34' C35' H35F 109.5 . . ?
H35D C35' H35E 109.5 . . ?
H35D C35' H35F 109.5 . . ?
H35E C35' H35F 109.5 . . ?
N2' C36' H36C 109.3 . . ?
N2' C36' H36D 109.3 . . ?
H36C C36' H36D 108.0 . . ?
C37' C36' N2' 111.6(17) . . ?
C37' C36' H36C 109.3 . . ?
C37' C36' H36D 109.3 . . ?
C36' C37' H37C 111.8 . . ?
C36' C37' H37D 111.8 . . ?
H37C C37' H37D 109.5 . . ?
C38' C37' C36' 100.0(17) . . ?
C38' C37' H37C 111.8 . . ?
C38' C37' H37D 111.8 . . ?
C37' C38' H38C 109.9 . . ?
C37' C38' H38D 109.9 . . ?
C37' C38' C39' 109(2) . . ?
H38C C38' H38D 108.3 . . ?
C39' C38' H38C 109.9 . . ?
C39' C38' H38D 109.9 . . ?
C38' C39' H39D 109.5 . . ?
C38' C39' H39E 109.5 . . ?
C38' C39' H39F 109.5 . . ?
H39D C39' H39E 109.5 . . ?
H39D C39' H39F 109.5 . . ?
H39E C39' H39F 109.5 . . ?
N2' C40' H40C 108.4 . . ?
N2' C40' H40D 108.4 . . ?
H40C C40' H40D 107.5 . . ?
C41' C40' N2' 115.5(15) . . ?
C41' C40' H40C 108.4 . . ?
C41' C40' H40D 108.4 . . ?
C40' C41' H41C 109.6 . . ?
C40' C41' H41D 109.6 . . ?
C40' C41' C42' 110(2) . . ?
H41C C41' H41D 108.1 . . ?
C42' C41' H41C 109.6 . . ?
C42' C41' H41D 109.6 . . ?
C41' C42' H42C 110.4 . . ?
C41' C42' H42D 110.4 . . ?
C41' C42' C43' 107(2) . . ?
H42C C42' H42D 108.6 . . ?
C43' C42' H42C 110.4 . . ?
C43' C42' H42D 110.4 . . ?
C42' C43' H43D 109.5 . . ?
C42' C43' H43E 109.5 . . ?
C42' C43' H43F 109.5 . . ?
H43D C43' H43E 109.5 . . ?
H43D C43' H43F 109.5 . . ?
H43E C43' H43F 109.5 . . ?
N2' C44' H44C 109.0 . . ?
N2' C44' H44D 109.0 . . ?
N2' C44' C45' 113.1(16) . . ?
H44C C44' H44D 107.8 . . ?
C45' C44' H44C 109.0 . . ?
C45' C44' H44D 109.0 . . ?
C44' C45' H45C 108.6 . . ?
C44' C45' H45D 108.6 . . ?
H45C C45' H45D 107.6 . . ?
C46' C45' C44' 115(2) . . ?
C46' C45' H45C 108.6 . . ?
C46' C45' H45D 108.6 . . ?
C45' C46' H46C 108.3 . . ?
C45' C46' H46D 108.3 . . ?
C45' C46' C47' 116(2) . . ?
H46C C46' H46D 107.4 . . ?
C47' C46' H46C 108.3 . . ?
C47' C46' H46D 108.3 . . ?
C46' C47' H47D 109.5 . . ?
C46' C47' H47E 109.5 . . ?
C46' C47' H47F 109.5 . . ?
H47D C47' H47E 109.5 . . ?
H47D C47' H47F 109.5 . . ?
H47E C47' H47F 109.5 . . ?

loop_
_geom_torsion_atom_site_label_1
_geom_torsion_atom_site_label_2
_geom_torsion_atom_site_label_3
_geom_torsion_atom_site_label_4
_geom_torsion
_geom_torsion_site_symmetry_1
_geom_torsion_site_symmetry_2
_geom_torsion_site_symmetry_3
_geom_torsion_site_symmetry_4
_geom_torsion_publ_flag
V1 O1 Si1' C3 -119.7(10) . . . . ?
V1 O1 Si1' C1' 28(3) . . . . ?
V1 O1 Si1' C2' 141.1(17) . . . . ?
N1 C16 C17 C18 179.1(5) . . . . ?
N1 C20 C21 C22 178.1(5) . . . . ?
N1 C24 C25 C26 -177.1(5) . . . . ?
N1 C28 C29 C30 160.1(18) . . . . ?
N1 C28 C29' C30' -154(2) . . . . ?
C16 N1 C20 C21 -67.2(6) . . . . ?
C16 N1 C24 C25 172.7(4) . . . . ?
C16 N1 C28 C29 -55.1(19) . . . . ?
C16 N1 C28 C29' -58(2) . . . . ?
C16 C17 C18 C19 173.1(6) . . . . ?
C20 N1 C16 C17 -175.7(5) . . . . ?
C20 N1 C24 C25 53.4(5) . . . . ?
C20 N1 C28 C29 64.3(19) . . . . ?
C20 N1 C28 C29' 61(2) . . . . ?
C20 C21 C22 C23 -179.2(6) . . . . ?
C24 N1 C16 C17 63.6(6) . . . . ?
C24 N1 C20 C21 51.9(6) . . . . ?
C24 N1 C28 C29 -174.9(18) . . . . ?
C24 N1 C28 C29' -178(2) . . . . ?
C24 C25 C26 C27 -176.6(6) . . . . ?
C28 N1 C16 C17 -56.6(6) . . . . ?
C28 N1 C20 C21 171.7(5) . . . . ?
C28 N1 C24 C25 -65.8(5) . . . . ?
C28 C29 C30 C31 63(3) . . . . ?
C28 C29' C30' C31' -66(4) . . . . ?
N2 C32 C33 C34 -159.6(11) . . . . ?
N2 C36 C37 C38 169.9(17) . . . . ?
N2 C40 C41 C42 172.1(15) . . . . ?
N2 C44 C45 C46 164.9(17) . . . . ?
C32 N2 C36 C37 57.6(15) . . . . ?
C32 N2 C40 C41 -174.0(14) . . . . ?
C32 N2 C44 C45 48.6(15) . . . . ?
C32 C33 C34 C35 -74.4(16) . . . . ?
C36 N2 C32 C33 178.3(11) . . . . ?
C36 N2 C40 C41 -52.7(18) . . . . ?
C36 N2 C44 C45 -69.9(14) . . . . ?
C36 C37 C38 C39 59(3) . . . . ?
C40 N2 C32 C33 -53.8(15) . . . . ?
C40 N2 C36 C37 -64.4(16) . . . . ?
C40 N2 C44 C45 165.3(12) . . . . ?
C40 C41 C42 C43 106(2) . . . . ?
C44 N2 C32 C33 59.3(13) . . . . ?
C44 N2 C36 C37 -179.1(12) . . . . ?
C44 N2 C40 C41 64.9(16) . . . . ?
C44 C45 C46 C47 179(2) . . . . ?
N2' C32' C33' C34' -135(2) . . . . ?
N2' C36' C37' C38' 122(2) . . . . ?
N2' C40' C41' C42' 175.6(19) . . . . ?
N2' C44' C45' C46' 171(3) . . . . ?
C32' N2' C36' C37' 161.0(16) . . . . ?
C32' N2' C40' C41' -64(2) . . . . ?
C32' N2' C44' C45' -60(2) . . . . ?
C32' C33' C34' C35' 90(3) . . . . ?
C36' N2' C32' C33' 60(2) . . . . ?
C36' N2' C40' C41' 52(2) . . . . ?
C36' N2' C44' C45' -172.3(17) . . . . ?
C36' C37' C38' C39' 119(3) . . . . ?
C40' N2' C32' C33' -177(2) . . . . ?
C40' N2' C36' C37' 42(2) . . . . ?
C40' N2' C44' C45' 63(2) . . . . ?
C40' C41' C42' C43' 93(3) . . . . ?
C44' N2' C32' C33' -54(3) . . . . ?
C44' N2' C36' C37' -79.8(18) . . . . ?
C44' N2' C40' C41' 170.9(19) . . . . ?
C44' C45' C46' C47' 168(3) . . . . ?

_shelx_res_file                  
;
TITL MATSC01 in P2(1)/n
    matsc01.res
    created by SHELXL-2018/3 at 14:43:46 on 26-Aug-2020
REM P2(1)/n (#14 in standard setting)
CELL 1.54184 11.772356 34.856328 16.65447 90 96.0925 90
ZERR 4 0.000171 0.000694 0.000347 0 0.0016 0
LATT 1
SYMM 0.5-X,0.5+Y,0.5-Z
SFAC C H N O Si V
UNIT 188 468 8 76 4 24
SIMU 0.01 0.02 1.2
DFIX 1.52 0.03 C32 C33 C33 C34 C34 C35 C32' C33' C33' C34' C34' C35'
SADI 0.01 O1 Si1 O1 Si1'
SADI 0.01 Si1 C1 Si1 C2 Si1 C3 Si1' C1' Si1' C2'
RIGU C3 Si1 > C2
RIGU C3 Si1' > C2'
SADI 0.01 O7 C4 O7 C4'
SADI 0.01 O8 C5 O8 C5'
SADI 0.01 O9 C6 O9 C6'
SADI 0.01 O10 C7 O10 C7'
SADI 0.01 O11 C8 O11 C8'
SADI 0.01 O12 C9 O12 C9'
SADI 0.01 O16 C13 O16 C13'
RIGU O8 C5
RIGU O8 C5'
RIGU O11 C8'
SADI 0.01 N2 C32 N2 C36 N2 C40 N2 C44 N2' C32' N2' C36' N2' C40' N2' C44'
RIGU C32 > C35
RIGU C36 > C39
RIGU C40 > C43
RIGU C44 > C47
RIGU C32' > C35'
RIGU C36' > C39'
RIGU C40' > C43'
RIGU C44' > C47'
ISOR 0.02 0.04 C35'
RIGU C28 > C31
RIGU C28 C29' > C31'
DFIX 1.52 C28 C29 C29 C30 C30 C31 C28 C29' C29' C30' C30' C31'

L.S. 12
PLAN  18
SIZE 0.278 0.095 0.066
CONF
BOND $H
list 4
MORE -1
fmap 2 53
acta 149.008
REM <olex2.extras>
REM <HklSrc "%.\\MATSC01.hkl">
REM </olex2.extras>

WGHT    0.142300    8.694600
FVAR       1.15458   0.77704   0.51843   0.39744   0.51611   0.27970   0.67955
FVAR       0.57887   0.44725   0.57898   0.61466
V1    6    0.373063    0.381946    0.346165    11.00000    0.04006    0.05531 =
         0.07069   -0.00737    0.00637   -0.00291
V2    6    0.225373    0.323692    0.233726    11.00000    0.03937    0.05130 =
         0.08233   -0.00996    0.01297   -0.00689
V3    6    0.504730    0.321595    0.249508    11.00000    0.03924    0.05216 =
         0.09560   -0.00189    0.01116    0.00734
V4    6    0.508309    0.413040    0.204222    11.00000    0.03862    0.05512 =
         0.08893    0.00552    0.00905   -0.00493
V5    6    0.227476    0.415477    0.190347    11.00000    0.03716    0.05579 =
         0.09510    0.00004    0.00206    0.00363
V6    6    0.359697    0.352638    0.083648    11.00000    0.04923    0.07906 =
         0.07344   -0.00557    0.01266   -0.00270
O1    4    0.379024    0.394761    0.459239    11.00000    0.06931    0.09837 =
         0.07127   -0.01850    0.00701   -0.00844
O2    4    0.124651    0.293089    0.241567    11.00000    0.05721    0.06329 =
         0.10137   -0.00893    0.01869   -0.01581
O3    4    0.601516    0.289479    0.268815    11.00000    0.05775    0.06306 =
         0.13856    0.00476    0.01229    0.01834
O4    4    0.607608    0.443886    0.194487    11.00000    0.05295    0.06888 =
         0.11383    0.01530    0.01134   -0.01187
O5    4    0.131457    0.447943    0.170283    11.00000    0.04918    0.07051 =
         0.12766    0.00328   -0.00339    0.01164
O6    4    0.354538    0.342314   -0.011279    11.00000    0.07605    0.11515 =
         0.07919   -0.01384    0.01849   -0.00546
O7    4    0.251779    0.342280    0.346830    11.00000    0.04948    0.06427 =
         0.07449   -0.00068    0.01782   -0.01063
O8    4    0.491342    0.341274    0.359492    11.00000    0.04678    0.07064 =
         0.07809    0.00949   -0.00110    0.00579
O9    4    0.492377    0.419241    0.320579    11.00000    0.04125    0.05409 =
         0.09147   -0.01252    0.00098   -0.00796
O10   4    0.254616    0.420581    0.309576    11.00000    0.04322    0.05454 =
         0.09774   -0.01953    0.00907    0.00329
O11   4    0.364053    0.290415    0.257757    11.00000    0.05023    0.04527 =
         0.11712    0.00060    0.01781    0.00032
O12   4    0.604260    0.366734    0.230941    11.00000    0.03325    0.06664 =
         0.09789    0.00023    0.00937   -0.00046
O13   4    0.369371    0.445592    0.180791    11.00000    0.05049    0.04863 =
         0.11678    0.01654    0.00422   -0.00227
O14   4    0.129512    0.370290    0.207600    11.00000    0.03372    0.06308 =
         0.08700   -0.00816    0.00768   -0.00079
O15   4    0.240106    0.317534    0.116072    11.00000    0.05366    0.07418 =
         0.07918   -0.02203    0.01116   -0.00975
O16   4    0.476603    0.314976    0.129443    11.00000    0.05499    0.07086 =
         0.09734   -0.01943    0.01939    0.00596
O17   4    0.481594    0.392760    0.091184    11.00000    0.05164    0.08657 =
         0.08152    0.00894    0.01774   -0.00574
O18   4    0.242526    0.394837    0.078826    11.00000    0.05000    0.08471 =
         0.07834    0.00730   -0.00027   -0.00101
O19   4    0.367210    0.367628    0.220982    11.00000    0.03284    0.04887 =
         0.06959   -0.00275    0.00838   -0.00014
PART 1
SI1   5    0.381684    0.402548    0.553746    21.00000    0.09298    0.07889 =
         0.07002   -0.01277    0.00440   -0.01315
C1    1    0.235627    0.400178    0.588533    21.00000    0.14220    0.18918 =
         0.12013   -0.08029    0.06213   -0.06782
AFIX 137
H1A   2    0.205664    0.374690    0.580490    21.00000   -1.50000
H1B   2    0.186149    0.418046    0.558087    21.00000   -1.50000
H1C   2    0.240231    0.406582    0.644847    21.00000   -1.50000
AFIX   0
C2    1    0.471012    0.367466    0.617585    21.00000    0.20046    0.07590 =
         0.07683    0.00171    0.00626   -0.01371
AFIX 137
H2A   2    0.549351    0.369872    0.607171    21.00000   -1.50000
H2B   2    0.444806    0.341885    0.604802    21.00000   -1.50000
H2C   2    0.464752    0.372624    0.673566    21.00000   -1.50000
AFIX   0
PART 0
C3    1    0.430724    0.452160    0.578522    11.00000    0.13952    0.09000 =
         0.07901   -0.01759    0.00581   -0.02309
PART 1
AFIX  33
H3AA  2    0.431820    0.456359    0.635567    21.00000   -1.50000
H3AB  2    0.506218    0.455662    0.562895    21.00000   -1.50000
H3AC  2    0.379505    0.470125    0.549922    21.00000   -1.50000
AFIX  33
PART 2
H3BD  2    0.399990    0.464460    0.623048   -21.00000   -1.50000
H3BE  2    0.501788    0.439992    0.597243   -21.00000   -1.50000
H3BF  2    0.443420    0.470962    0.538310   -21.00000   -1.50000
AFIX   0
SI1'  5    0.325887    0.414724    0.532980   -21.00000    0.09577    0.09734 =
         0.07438   -0.01853    0.01833   -0.01179
C1'   1    0.168700    0.421416    0.533301   -21.00000    0.06955    0.20534 =
         0.14923   -0.08443    0.03714    0.00012
AFIX 137
H1'A  2    0.130974    0.397093    0.525179   -21.00000   -1.50000
H1'B  2    0.141154    0.438646    0.490646   -21.00000   -1.50000
H1'C  2    0.153089    0.431954    0.584244   -21.00000   -1.50000
AFIX   0
C2'   1    0.360887    0.378595    0.614845   -21.00000    0.14731    0.15182 =
         0.11817    0.02545    0.00059   -0.05756
AFIX 137
H2'A  2    0.301018    0.378143    0.649736   -21.00000   -1.50000
H2'B  2    0.431672    0.385406    0.645534   -21.00000   -1.50000
H2'C  2    0.367942    0.353682    0.591300   -21.00000   -1.50000
AFIX   0
PART 1
C4    1    0.185738    0.336969    0.412186    31.00000    0.08571    0.13384 =
         0.10295   -0.03917    0.05001   -0.05697
AFIX 137
H4A   2    0.232198    0.325497    0.456657    31.00000   -1.50000
H4B   2    0.122240    0.320461    0.395719    31.00000   -1.50000
H4C   2    0.157982    0.361347    0.428513    31.00000   -1.50000
AFIX   0
PART 2
C4'   1    0.246205    0.315897    0.411552   -31.00000    0.07071    0.12884 =
         0.10343   -0.00718    0.01358   -0.02687
AFIX 137
H4'A  2    0.320723    0.305369    0.426830   -31.00000   -1.50000
H4'B  2    0.194088    0.295567    0.394587   -31.00000   -1.50000
H4'C  2    0.220045    0.328964    0.456882   -31.00000   -1.50000
AFIX   0
PART 1
C5    1    0.588275    0.346536    0.416669    41.00000    0.07911    0.20899 =
         0.10621    0.00145   -0.03015    0.05415
AFIX 137
H5A   2    0.594931    0.373145    0.431284    41.00000   -1.50000
H5B   2    0.655709    0.338550    0.393501    41.00000   -1.50000
H5C   2    0.579790    0.331473    0.463921    41.00000   -1.50000
AFIX   0
PART 2
C5'   1    0.543882    0.325017    0.432128   -41.00000    0.10460    0.21083 =
         0.09529    0.02070   -0.00346    0.06706
AFIX 137
H5'A  2    0.564773    0.345067    0.470386   -41.00000   -1.50000
H5'B  2    0.611050    0.311170    0.421233   -41.00000   -1.50000
H5'C  2    0.491415    0.307802    0.453971   -41.00000   -1.50000
AFIX   0
PART 1
C6    1    0.519120    0.456233    0.350070    51.00000    0.06439    0.07849 =
         0.09185   -0.01440    0.01636   -0.02058
AFIX 137
H6A   2    0.513390    0.456944    0.407122    51.00000   -1.50000
H6B   2    0.466664    0.474377    0.323301    51.00000   -1.50000
H6C   2    0.595596    0.462680    0.339956    51.00000   -1.50000
AFIX   0
PART 2
C6'   1    0.574775    0.431719    0.384029   -51.00000    0.06265    0.13818 =
         0.09719   -0.04665    0.01900   -0.03985
AFIX 137
H6'A  2    0.638091    0.414216    0.389177   -51.00000   -1.50000
H6'B  2    0.540510    0.432457    0.433806   -51.00000   -1.50000
H6'C  2    0.601252    0.456894    0.371865   -51.00000   -1.50000
AFIX   0
PART 1
C7    1    0.203621    0.439060    0.374866    61.00000    0.10874    0.08216 =
         0.12454   -0.02344   -0.01576    0.06610
AFIX 137
H7A   2    0.184002    0.420024    0.412704    61.00000   -1.50000
H7B   2    0.135948    0.452534    0.353510    61.00000   -1.50000
H7C   2    0.257098    0.456874    0.401675    61.00000   -1.50000
AFIX   0
PART 2
C7'   1    0.249078    0.459082    0.340966   -61.00000    0.10543    0.06714 =
         0.13110   -0.04000   -0.01779    0.03381
AFIX 137
H7'A  2    0.293788    0.460593    0.392539   -61.00000   -1.50000
H7'B  2    0.171104    0.465457    0.346990   -61.00000   -1.50000
H7'C  2    0.278659    0.476787    0.304235   -61.00000   -1.50000
AFIX   0
PART 1
C8    1    0.370890    0.264757    0.327325    71.00000    0.09935    0.08318 =
         0.14203    0.03133    0.03094   -0.00996
AFIX 137
H8A   2    0.404436    0.278142    0.374362    71.00000   -1.50000
H8B   2    0.417194    0.242944    0.317410    71.00000   -1.50000
H8C   2    0.295538    0.256304    0.335977    71.00000   -1.50000
AFIX   0
PART 2
C8'   1    0.359064    0.249311    0.245926   -71.00000    0.06343    0.03945 =
         0.14440    0.01411    0.00567    0.01004
AFIX 137
H8'A  2    0.282008    0.241867    0.228040   -71.00000   -1.50000
H8'B  2    0.383697    0.236640    0.295936   -71.00000   -1.50000
H8'C  2    0.408177    0.242148    0.205950   -71.00000   -1.50000
AFIX   0
PART 1
C9    1    0.710961    0.367884    0.274276    81.00000    0.03935    0.08052 =
         0.10034   -0.00542   -0.00469   -0.00514
AFIX 137
H9A   2    0.745192    0.342882    0.274440    81.00000   -1.50000
H9B   2    0.703546    0.375643    0.328781    81.00000   -1.50000
H9C   2    0.758303    0.385924    0.249726    81.00000   -1.50000
AFIX   0
PART 2
C9'   1    0.721181    0.367277    0.227029   -81.00000    0.03988    0.09059 =
         0.10121    0.01131    0.02460    0.00356
AFIX 137
H9'A  2    0.743688    0.344359    0.200940   -81.00000   -1.50000
H9'B  2    0.759930    0.368564    0.280667   -81.00000   -1.50000
H9'C  2    0.740967    0.389285    0.196769   -81.00000   -1.50000
AFIX   0
PART 0
C10   1    0.366718    0.470735    0.105688    11.00000    0.13196    0.07701 =
         0.14144    0.02246   -0.00283   -0.00874
AFIX 137
H10A  2    0.336936    0.456226    0.059156    11.00000   -1.50000
H10B  2    0.442752    0.479191    0.099009    11.00000   -1.50000
H10C  2    0.318795    0.492616    0.111618    11.00000   -1.50000
AFIX   0
C11   1    0.031504    0.376066    0.248602    11.00000    0.04409    0.08559 =
         0.15053   -0.01644    0.02921   -0.00086
AFIX 137
H11A  2    0.054385    0.385312    0.302179    11.00000   -1.50000
H11B  2   -0.008683    0.352230    0.251604    11.00000   -1.50000
H11C  2   -0.017633    0.394571    0.219818    11.00000   -1.50000
AFIX   0
C12   1    0.210106    0.283867    0.074775    11.00000    0.14846    0.13019 =
         0.12160   -0.05681    0.04518   -0.05764
AFIX 137
H12A  2    0.210331    0.263021    0.112462    11.00000   -1.50000
H12B  2    0.264093    0.278721    0.036792    11.00000   -1.50000
H12C  2    0.135128    0.286554    0.046483    11.00000   -1.50000
AFIX   0
PART 1
C13   1    0.563084    0.298883    0.088406    91.00000    0.09434    0.12509 =
         0.11226   -0.02416    0.01774    0.03436
AFIX 137
H13A  2    0.631023    0.295787    0.125132    91.00000   -1.50000
H13B  2    0.578817    0.315525    0.045009    91.00000   -1.50000
H13C  2    0.538622    0.274318    0.066980    91.00000   -1.50000
AFIX   0
PART 2
C13'  1    0.492098    0.277516    0.100864   -91.00000    0.09828    0.08562 =
         0.13309   -0.04001    0.00085    0.03336
AFIX 137
H13D  2    0.559722    0.276672    0.073375   -91.00000   -1.50000
H13E  2    0.427133    0.270353    0.064166   -91.00000   -1.50000
H13F  2    0.500002    0.259988    0.145570   -91.00000   -1.50000
AFIX   0
PART 0
C14   1    0.579667    0.385329    0.049406    11.00000    0.07392    0.12456 =
         0.10876    0.00626    0.02970   -0.00457
AFIX 137
H14A  2    0.625955    0.365935    0.077712    11.00000   -1.50000
H14B  2    0.623444    0.408452    0.046881    11.00000   -1.50000
H14C  2    0.555284    0.376622   -0.004354    11.00000   -1.50000
AFIX   0
C15   1    0.137537    0.389260    0.025930    11.00000    0.06591    0.13236 =
         0.09119    0.01586   -0.00871    0.00541
AFIX 137
H15A  2    0.095257    0.412851    0.021438    11.00000   -1.50000
H15B  2    0.092370    0.369737    0.047944    11.00000   -1.50000
H15C  2    0.155603    0.381506   -0.026548    11.00000   -1.50000
AFIX   0

N1    3    0.863206    0.513561    0.206004    11.00000    0.04771    0.04678 =
         0.06183    0.00279    0.00708   -0.00304
C16   1    0.898019    0.501098    0.125719    11.00000    0.05920    0.06648 =
         0.05285    0.00701    0.00829   -0.00689
AFIX  23
H16A  2    0.895929    0.523446    0.090886    11.00000   -1.20000
H16B  2    0.976795    0.492545    0.134080    11.00000   -1.20000
AFIX   0
C17   1    0.829231    0.470087    0.081519    11.00000    0.05921    0.08129 =
         0.06304   -0.00338    0.01312   -0.01475
AFIX  23
H17A  2    0.750002    0.478043    0.071845    11.00000   -1.20000
H17B  2    0.832570    0.446996    0.114190    11.00000   -1.20000
AFIX   0
C18   1    0.875202    0.461749    0.001729    11.00000    0.07166    0.10136 =
         0.06599   -0.00544    0.01085   -0.00822
AFIX  23
H18A  2    0.863833    0.484292   -0.032325    11.00000   -1.20000
H18B  2    0.956848    0.457392    0.011834    11.00000   -1.20000
AFIX   0
C19   1    0.821892    0.427883   -0.043713    11.00000    0.11458    0.11872 =
         0.07258   -0.01944    0.02036   -0.02274
AFIX 137
H19A  2    0.741194    0.432043   -0.055219    11.00000   -1.50000
H19B  2    0.835015    0.405147   -0.011530    11.00000   -1.50000
H19C  2    0.855418    0.424829   -0.093413    11.00000   -1.50000
AFIX   0
C20   1    0.938283    0.547209    0.237042    11.00000    0.07391    0.05435 =
         0.07462   -0.00098    0.00807   -0.00886
AFIX  23
H20A  2    0.932130    0.566951    0.195761    11.00000   -1.20000
H20B  2    0.907051    0.557739    0.283939    11.00000   -1.20000
AFIX   0
C21   1    1.061991    0.539339    0.259814    11.00000    0.06354    0.06256 =
         0.07430   -0.00032    0.00702   -0.02009
AFIX  23
H21A  2    1.094956    0.528519    0.213887    11.00000   -1.20000
H21B  2    1.070398    0.520676    0.303243    11.00000   -1.20000
AFIX   0
C22   1    1.125325    0.575658    0.286674    11.00000    0.09583    0.08314 =
         0.08256    0.00307   -0.00823   -0.03835
AFIX  23
H22A  2    1.115107    0.594376    0.243412    11.00000   -1.20000
H22B  2    1.092265    0.586205    0.332825    11.00000   -1.20000
AFIX   0
C23   1    1.249887    0.569396    0.308984    11.00000    0.09871    0.12109 =
         0.10381    0.01570   -0.01698   -0.05951
AFIX 137
H23A  2    1.282799    0.558197    0.264145    11.00000   -1.50000
H23B  2    1.260834    0.552437    0.354566    11.00000   -1.50000
H23C  2    1.286279    0.593522    0.322614    11.00000   -1.50000
AFIX   0
C24   1    0.877949    0.479967    0.263564    11.00000    0.04635    0.05491 =
         0.06125    0.00192    0.00693   -0.00428
AFIX  23
H24A  2    0.824433    0.460099    0.243792    11.00000   -1.20000
H24B  2    0.954268    0.469723    0.261867    11.00000   -1.20000
AFIX   0
C25   1    0.861293    0.487896    0.350402    11.00000    0.05973    0.08134 =
         0.06143   -0.00073    0.00233   -0.02251
AFIX  23
H25A  2    0.912386    0.508350    0.370665    11.00000   -1.20000
H25B  2    0.783533    0.496480    0.353641    11.00000   -1.20000
AFIX   0
C26   1    0.883942    0.453095    0.402093    11.00000    0.09564    0.11377 =
         0.06539    0.02805    0.00381   -0.00891
AFIX  23
H26A  2    0.962994    0.445459    0.400983    11.00000   -1.20000
H26B  2    0.836178    0.432239    0.379542    11.00000   -1.20000
AFIX   0
C27   1    0.861350    0.459356    0.488672    11.00000    0.13976    0.15890 =
         0.06170    0.01819   -0.00275   -0.04418
AFIX 137
H27A  2    0.889947    0.484060    0.506488    11.00000   -1.50000
H27B  2    0.899116    0.439760    0.522098    11.00000   -1.50000
H27C  2    0.780622    0.458231    0.492488    11.00000   -1.50000
AFIX   0
SAME 0.02 0.04 C28 C29' > C31'
C28   1    0.740472    0.526572    0.198618    11.00000    0.05417    0.06415 =
         0.09126   -0.00346    0.00291    0.00808
PART 1
AFIX  23
H28A  2    0.723172    0.535586    0.251064   101.00000   -1.20000
H28B  2    0.692065    0.504542    0.184558   101.00000   -1.20000
AFIX  23
PART 2
H28C  2    0.721512    0.534315    0.251528  -101.00000   -1.20000
H28D  2    0.691917    0.505008    0.181166  -101.00000   -1.20000
AFIX   0
PART 1
C29   1    0.709065    0.558316    0.136516   101.00000    0.08048    0.07841 =
         0.12757    0.01283   -0.01418    0.01577
AFIX  23
H29A  2    0.736231    0.582567    0.159807   101.00000   -1.20000
H29B  2    0.749802    0.553577    0.089833   101.00000   -1.20000
AFIX   0
C30   1    0.583489    0.562425    0.107886   101.00000    0.08274    0.10080 =
         0.09062   -0.00204   -0.00334    0.02494
AFIX  23
H30A  2    0.572259    0.582084    0.066582   101.00000   -1.20000
H30B  2    0.553369    0.538400    0.085240   101.00000   -1.20000
AFIX   0
C31   1    0.524729    0.573149    0.178377   101.00000    0.09142    0.14378 =
         0.07928   -0.03382    0.00146   -0.00970
AFIX 137
H31A  2    0.527624    0.600489    0.185254   101.00000   -1.50000
H31B  2    0.561764    0.560974    0.225829   101.00000   -1.50000
H31C  2    0.446496    0.564975    0.169998   101.00000   -1.50000
AFIX   0
PART 2
C29'  1    0.713768    0.559883    0.139587  -101.00000    0.07966    0.07717 =
         0.12613    0.01342   -0.01256    0.01674
AFIX  23
H29C  2    0.780316    0.576349    0.140496  -101.00000   -1.20000
H29D  2    0.697762    0.549744    0.085327  -101.00000   -1.20000
AFIX   0
C30'  1    0.612742    0.583446    0.160065  -101.00000    0.09317    0.10593 =
         0.08889   -0.00875   -0.00327    0.02134
AFIX  23
H30C  2    0.624081    0.592085    0.215705  -101.00000   -1.20000
H30D  2    0.602216    0.605698    0.125091  -101.00000   -1.20000
AFIX   0
C31'  1    0.512177    0.557477    0.147326  -101.00000    0.09907    0.14304 =
         0.12452   -0.00716    0.01581    0.00288
AFIX 137
H31D  2    0.510551    0.540993    0.193367  -101.00000   -1.50000
H31E  2    0.517624    0.542195    0.099934  -101.00000   -1.50000
H31F  2    0.443454    0.572484    0.140456  -101.00000   -1.50000
AFIX   0

PART 1
N2    3    0.877359    0.227366    0.285072   111.00000    0.05032    0.05047 =
         0.12084    0.00961    0.03008    0.00129
C32   1    1.000054    0.215318    0.286628   111.00000    0.04465    0.06259 =
         0.14479    0.01314    0.02200   -0.00331
AFIX  23
H32A  2    1.011336    0.203821    0.235031   111.00000   -1.20000
H32B  2    1.048053    0.237958    0.293222   111.00000   -1.20000
AFIX   0
C33   1    1.037635    0.187476    0.352250   111.00000    0.07182    0.09227 =
         0.16516    0.02142    0.00796    0.01189
AFIX  23
H33A  2    1.008596    0.162416    0.335078   111.00000   -1.20000
H33B  2    1.000418    0.194574    0.399330   111.00000   -1.20000
AFIX   0
C34   1    1.167685    0.183039    0.379743   111.00000    0.06988    0.08495 =
         0.08285    0.00114    0.00480    0.01320
AFIX  23
H34A  2    1.205077    0.207818    0.386020   111.00000   -1.20000
H34B  2    1.180640    0.168969    0.430133   111.00000   -1.20000
AFIX   0
C35   1    1.209558    0.160203    0.309312   111.00000    0.10942    0.08035 =
         0.12398   -0.01786    0.01466    0.03412
AFIX 137
H35A  2    1.217126    0.177165    0.264779   111.00000   -1.50000
H35B  2    1.155340    0.140424    0.292724   111.00000   -1.50000
H35C  2    1.282293    0.148796    0.326562   111.00000   -1.50000
AFIX   0
C36   1    0.855136    0.255947    0.218027   111.00000    0.06441    0.06826 =
         0.15738    0.01602    0.00956    0.01283
AFIX  23
H36A  2    0.776001    0.263988    0.215995   111.00000   -1.20000
H36B  2    0.902076    0.278352    0.231788   111.00000   -1.20000
AFIX   0
C37   1    0.875618    0.243786    0.138971   111.00000    0.11361    0.10089 =
         0.15439    0.00842   -0.01001   -0.00087
AFIX  23
H37A  2    0.957383    0.239844    0.140482   111.00000   -1.20000
H37B  2    0.840489    0.218711    0.131004   111.00000   -1.20000
AFIX   0
C38   1    0.842858    0.264738    0.069232   111.00000    0.12882    0.11934 =
         0.12402   -0.00263   -0.00842   -0.00842
AFIX  23
H38A  2    0.760290    0.267069    0.062434   111.00000   -1.20000
H38B  2    0.865574    0.250915    0.022974   111.00000   -1.20000
AFIX   0
C39   1    0.895609    0.304705    0.071410   111.00000    0.11561    0.12905 =
         0.14383    0.01964   -0.01889   -0.00915
AFIX 137
H39A  2    0.971223    0.303719    0.099305   111.00000   -1.50000
H39B  2    0.849438    0.321938    0.099069   111.00000   -1.50000
H39C  2    0.899393    0.313632    0.017229   111.00000   -1.50000
AFIX   0
C40   1    0.805021    0.191994    0.281912   111.00000    0.05008    0.04630 =
         0.21990    0.01821    0.01007   -0.00362
AFIX  23
H40A  2    0.824303    0.176082    0.237538   111.00000   -1.20000
H40B  2    0.823633    0.177611    0.331423   111.00000   -1.20000
AFIX   0
C41   1    0.680189    0.199362    0.271582   111.00000    0.06342    0.05320 =
         0.30646   -0.00037    0.00590   -0.00288
AFIX  23
H41A  2    0.660354    0.212419    0.319602   111.00000   -1.20000
H41B  2    0.664177    0.216935    0.226643   111.00000   -1.20000
AFIX   0
C42   1    0.603330    0.165798    0.257139   111.00000    0.05685    0.07821 =
         0.14959   -0.00363   -0.00532   -0.00428
AFIX  23
H42A  2    0.644623    0.142864    0.244554   111.00000   -1.20000
H42B  2    0.542132    0.170647    0.214614   111.00000   -1.20000
AFIX   0
C43   1    0.558658    0.163279    0.341660   111.00000    0.18309    0.11883 =
         0.15733   -0.00057    0.02137   -0.00200
AFIX 137
H43A  2    0.606491    0.178477    0.379607   111.00000   -1.50000
H43B  2    0.560202    0.137047    0.359305   111.00000   -1.50000
H43C  2    0.481729    0.172759    0.338195   111.00000   -1.50000
AFIX   0
C44   1    0.848495    0.246013    0.360622   111.00000    0.06300    0.08308 =
         0.13241    0.01064    0.01206   -0.00187
AFIX  23
H44A  2    0.846345    0.226093    0.401105   111.00000   -1.20000
H44B  2    0.771595    0.256139    0.350206   111.00000   -1.20000
AFIX   0
C45   1    0.924410    0.278214    0.397993   111.00000    0.08358    0.11144 =
         0.13297    0.00035    0.01390   -0.02078
AFIX  23
H45A  2    0.995212    0.267142    0.422764   111.00000   -1.20000
H45B  2    0.943222    0.295244    0.355280   111.00000   -1.20000
AFIX   0
C46   1    0.874172    0.300308    0.457289   111.00000    0.09839    0.13650 =
         0.13460   -0.01523    0.01671   -0.02298
AFIX  23
H46A  2    0.853857    0.282687    0.498523   111.00000   -1.20000
H46B  2    0.803398    0.310967    0.431483   111.00000   -1.20000
AFIX   0
C47   1    0.940897    0.332824    0.499677   111.00000    0.16063    0.16726 =
         0.18205   -0.05099    0.01440   -0.04321
AFIX 137
H47A  2    0.970323    0.349156    0.460333   111.00000   -1.50000
H47B  2    1.003150    0.322573    0.535133   111.00000   -1.50000
H47C  2    0.891618    0.347406    0.530499   111.00000   -1.50000
AFIX   0
PART 2
N2'   3    0.875772    0.230074    0.305130  -111.00000    0.05246    0.06149 =
         0.12867    0.00120    0.02278    0.00809
SAME 0.02 0.04 C32 > C35
C32'  1    0.965490    0.204131    0.344862  -111.00000    0.05922    0.07544 =
         0.13951    0.02926    0.01811    0.01591
AFIX  23
H32C  2    0.954103    0.179210    0.319351  -111.00000   -1.20000
H32D  2    0.949469    0.201053    0.400440  -111.00000   -1.20000
AFIX   0
C33'  1    1.090188    0.213281    0.346972  -111.00000    0.06449    0.10213 =
         0.17147    0.03527    0.00691    0.00847
AFIX  23
H33C  2    1.117922    0.222327    0.400568  -111.00000   -1.20000
H33D  2    1.099796    0.233919    0.309211  -111.00000   -1.20000
AFIX   0
C34'  1    1.165345    0.177714    0.325066  -111.00000    0.09154    0.10832 =
         0.13523   -0.00064    0.00107    0.01484
AFIX  23
H34C  2    1.243043    0.179475    0.350799  -111.00000   -1.20000
H34D  2    1.131943    0.153545    0.339366  -111.00000   -1.20000
AFIX   0
C35'  1    1.159706    0.182969    0.231843  -111.00000    0.26755    0.28985 =
         0.15404   -0.01931    0.02458   -0.00207
AFIX  33
H35D  2    1.202600    0.162940    0.209439  -111.00000   -1.50000
H35E  2    1.081565    0.181777    0.208665  -111.00000   -1.50000
H35F  2    1.191479    0.207430    0.219976  -111.00000   -1.50000
AFIX   0
SAME 0.02 0.04 C36 > C39
C36'  1    0.903291    0.231649    0.219582  -111.00000    0.06880    0.06716 =
         0.13664   -0.00205    0.01987    0.00410
AFIX  23
H36C  2    0.967296    0.248856    0.215938  -111.00000   -1.20000
H36D  2    0.925723    0.206317    0.203019  -111.00000   -1.20000
AFIX   0
C37'  1    0.807067    0.244701    0.165841  -111.00000    0.07524    0.08651 =
         0.15438   -0.00171    0.01003    0.01552
AFIX  23
H37C  2    0.782978    0.225664    0.125072  -111.00000   -1.20000
H37D  2    0.742895    0.251614    0.194916  -111.00000   -1.20000
AFIX   0
C38'  1    0.856065    0.277264    0.132029  -111.00000    0.11992    0.10499 =
         0.14406   -0.00130   -0.00991   -0.00951
AFIX  23
H38C  2    0.934500    0.280410    0.155509  -111.00000   -1.20000
H38D  2    0.813746    0.300138    0.143538  -111.00000   -1.20000
AFIX   0
C39'  1    0.852407    0.271691    0.041338  -111.00000    0.16264    0.12323 =
         0.14108   -0.00718   -0.01189   -0.02402
AFIX 137
H39D  2    0.784303    0.257955    0.021918  -111.00000   -1.50000
H39E  2    0.918165    0.257329    0.029454  -111.00000   -1.50000
H39F  2    0.852440    0.296268    0.015324  -111.00000   -1.50000
AFIX   0
SAME 0.02 0.04 C40 > C43
C40'  1    0.761164    0.214540    0.316950  -111.00000    0.04804    0.05214 =
         0.19840    0.02181    0.02115    0.00295
AFIX  23
H40C  2    0.755817    0.212247    0.374472  -111.00000   -1.20000
H40D  2    0.703920    0.232951    0.295663  -111.00000   -1.20000
AFIX   0
C41'  1    0.733227    0.176891    0.278839  -111.00000    0.07076    0.05765 =
         0.26207    0.01004    0.00531   -0.00284
AFIX  23
H41C  2    0.792078    0.158442    0.297054  -111.00000   -1.20000
H41D  2    0.731010    0.179236    0.220658  -111.00000   -1.20000
AFIX   0
C42'  1    0.620132    0.162974    0.300215  -111.00000    0.08122    0.09048 =
         0.16047   -0.00804    0.00628   -0.01179
AFIX  23
H42C  2    0.604356    0.173406    0.351876  -111.00000   -1.20000
H42D  2    0.619648    0.135195    0.303631  -111.00000   -1.20000
AFIX   0
C43'  1    0.528053    0.177176    0.231098  -111.00000    0.12359    0.13009 =
         0.16496   -0.03866   -0.02699    0.01543
AFIX 137
H43D  2    0.547537    0.168020    0.179949  -111.00000   -1.50000
H43E  2    0.526154    0.204710    0.230670  -111.00000   -1.50000
H43F  2    0.454338    0.167455    0.240543  -111.00000   -1.50000
AFIX   0
SAME 0.02 0.04 C44 > C47
C44'  1    0.886038    0.270374    0.334457  -111.00000    0.06611    0.08574 =
         0.12554    0.00882    0.01820   -0.00319
AFIX  23
H44C  2    0.826502    0.285676    0.305182  -111.00000   -1.20000
H44D  2    0.959090    0.280631    0.322763  -111.00000   -1.20000
AFIX   0
C45'  1    0.876548    0.274154    0.426104  -111.00000    0.08964    0.12353 =
         0.12893   -0.00202    0.02024   -0.02404
AFIX  23
H45C  2    0.799404    0.267456    0.436304  -111.00000   -1.20000
H45D  2    0.927909    0.255752    0.454566  -111.00000   -1.20000
AFIX   0
C46'  1    0.902567    0.311528    0.458709  -111.00000    0.10098    0.14102 =
         0.13666   -0.02557    0.02288   -0.03278
AFIX  23
H46C  2    0.862704    0.330357    0.423250  -111.00000   -1.20000
H46D  2    0.983807    0.316008    0.458185  -111.00000   -1.20000
AFIX   0
C47'  1    0.871988    0.318412    0.543929  -111.00000    0.26561    0.24353 =
         0.13094   -0.04450    0.04949   -0.08712
AFIX  33
H47D  2    0.892626    0.344120    0.560218  -111.00000   -1.50000
H47E  2    0.791305    0.314925    0.545186  -111.00000   -1.50000
H47F  2    0.912717    0.300539    0.580209  -111.00000   -1.50000
AFIX   0
HKLF 4


REM  MATSC01 in P2(1)/n
REM wR2 = 0.264971, GooF = S = 1.06041, Restrained GooF = 1.06318 for all data
REM R1 = 0.084048 for 9746 Fo > 4sig(Fo) and 0.112486 for all 14212 data
REM 990 parameters refined using 506 restraints

END

WGHT      0.1421      8.7120

REM Highest difference peak  1.156,  deepest hole -0.457,  1-sigma level  0.097
Q1    1   0.3421  0.3808  0.0765  11.00000  0.05    1.16
Q2    1   0.2430  0.3185  0.2852  11.00000  0.05    1.14
Q3    1   0.3786  0.4804  0.2505  11.00000  0.05    1.02
Q4    1   0.1986  0.3979  0.2091  11.00000  0.05    0.94
Q5    1   0.5375  0.3228  0.2997  11.00000  0.05    0.78
Q6    1   0.5180  0.4150  0.2520  11.00000  0.05    0.76
Q7    1   0.3873  0.3801  0.3929  11.00000  0.05    0.70
Q8    1   0.3151  0.3325  0.1075  11.00000  0.05    0.61
Q9    1   0.4619  0.4026  0.1981  11.00000  0.05    0.60
Q10   1   0.4597  0.4404  0.0414  11.00000  0.05    0.60
Q11   1   0.4246  0.3402  0.1147  11.00000  0.05    0.57
Q12   1   0.2546  0.4188  0.0391  11.00000  0.05    0.53
Q13   1   0.3837  0.3530  0.1359  11.00000  0.05    0.50
Q14   1   0.6828  0.1992  0.3210  11.00000  0.05    0.50
Q15   1   0.1436  0.2795  0.2864  11.00000  0.05    0.49
Q16   1   0.8678  0.2596  0.2839  11.00000  0.05    0.48
Q17   1   0.4729  0.4366  0.2226  11.00000  0.05    0.45
Q18   1   0.6759  0.2002  0.2210  11.00000  0.05    0.44
;
_shelx_res_checksum              11879
_shelx_hkl_file                  
;
   0   0  -1 9.63654 14.0082  31
   0   0  -2 507114. 10021.9  31
   0   0  -3 21.0823 43.2481  31
   0   0  -4 18873.6 410.323  31
   0   0  -5 22.2068 62.3610  31
   0   0  -5 10.0239 46.5288   1
   0   0  -6 37250.5 776.014   1
   0   0  -7 17.5918 36.6402  32
   0   0  -7 80.7183 63.0733   1
   0   0  -8 529.526 50.8857  32
   0   0  -8 722.925 83.9564   1
   0   0  -9 4.02555 44.8458  32
   0   0  -9 39.6266 71.4332   1
   0   0 -10 82.6552 114.704  29
   0   0 -10 193.311 77.2848   1
   0   0 -11 78.4285 86.2973   1
   0   0 -11 27.7212 119.122  29
   0   0 -11 13.3930 64.6769  26
   0   0 -11-31.5836 63.9664  24
   0   0 -11 8.78845 37.2386  11
   0   0 -11 18.2635 52.6694  21
   0   0 -11-11.2246 41.4654  14
   0   0 -12 2243.30 100.900  24
   0   0 -12 1997.81 102.895  26
   0   0 -12 2173.72 73.0358  11
   0   0 -13-80.6381 130.880  29
   0   0 -13 31.7717 48.0898  11
   0   0 -13 91.9066 80.2717  24
   0   0 -13-45.8594 69.3544  21
   0   0 -13-34.3887 54.5582   2
   0   0  13-118.916 108.571   6
   0   0 -13 24.4765 100.092   1
   0   0 -14 71.7816 129.634  29
   0   0 -14 21.5190 51.3566  11
   0   0 -14 34.8669 86.1594  24
   0   0 -14 72.4853 74.1015  21
   0   0 -14 49.5857 106.080   1
   0   0 -14 11.3913 60.4216   2
   0   0  14-22.9734 113.638   6
   0   0 -15-109.480 60.8322  11
   0   0 -15-21.5153 94.1294  24
   0   0  15-29.1411 121.492   6
   0   0 -15-73.0433 65.5598   2
   0   0 -15-126.357 112.180   1
   0   0 -15-18.3240 72.6255  21
   0   0 -16 39.6865 104.430   1
   0   0  16-91.4298 117.974   6
   0   0 -16 5.73391 65.1146   2
   0   0 -16 77.3063 64.6372  12
   0   0 -17 92.2038 62.0379   2
   0   0 -17 127.798 90.0436  24
   0   0 -17-18.5936 58.6510  12
   0   0 -18 233.875 55.6334   2
   0   0 -18 60.3277 75.8244  24
   0   0 -18 188.322 99.9771  25
   0   0 -18 289.718 51.3931  12
   0   0 -19 44.5104 79.6650  25
   0   0 -19-29.2026 58.0356  24
   0   0 -20 93.1174 57.9622  25
   0   1  -1 18800.1 380.370  31
   0   1  -2 2145.74 65.5422  31
   0   1  -3 34284.2 703.979  31
   0   1  -4 32635.1 680.107  31
   0   1  -5 25897.0 546.445   1
   0   1  -6 18177.2 401.567   1
   0   1  -7 50630.8 1079.99   1
   0   1  -7 53024.9 1050.38  32
   0   1  -8 46635.2 952.754   1
   0   1  -8 44974.5 913.933  32
   0   1  -9 13642.3 294.990  32
   0  -1  -9 13117.2 362.732  29
   0  -1 -10 192.903 76.9230   1
   0   1 -10 237.172 85.5221   1
   0  -1 -10 111.892 113.065  29
   0  -1 -11 3095.42 179.198  29
   0   1 -11 3000.11 189.454  29
   0   1 -11 3633.66 116.027  26
   0  -1 -11 3673.28 117.354  26
   0  -1 -11 3584.67 117.383  24
   0   1 -11 3214.35 92.3956  11
   0  -1 -11 3367.05 105.586  21
   0   1 -11 3364.96 105.802  21
   0   1 -11 3211.41 94.3453  14
   0   1 -11 3840.23 160.941   1
   0  -1 -12 91.8005 131.506  29
   0   1 -12 80.9310 130.728  29
   0  -1 -12 0.70576 76.8995  26
   0   1 -12 69.3509 74.5673  26
   0  -1 -12 66.9522 67.4543  24
   0   1 -12 156.307 73.8315  24
   0   1 -12 23.5167 40.4843  11
   0  -1 -12 36.8656 41.0588  11
   0  -1 -12 17.7258 58.0980  21
   0   1 -12 81.8792 60.3163  21
   0   1 -12 157.331 103.878   1
   0   1 -13 382.247 89.4831  26
   0  -1 -13 584.427 84.2841  24
   0   1 -13 581.505 86.4198  24
   0   1 -13 552.636 54.6660  11
   0  -1 -13 522.373 55.7364  11
   0  -1 -13 480.907 73.3012  21
   0   1 -13 493.787 74.7792  21
   0   1 -13 472.931 143.533  29
   0  -1 -13 293.579 133.099  29
   0   1 -13 703.789 62.9850   2
   0  -1  13 506.575 120.884   6
   0   1 -13 777.678 121.138   1
   0   1  13 396.512 116.548   6
   0  -1 -14-174.091 130.562  29
   0   1 -14-121.572 133.930  29
   0   1 -14 83.0943 54.7761  11
   0  -1 -14 51.3091 54.7575  11
   0   1 -14 60.2820 85.4432  24
   0  -1 -14-4.34984 86.4111  24
   0   1 -14 16.1313 70.2724  21
   0  -1 -14 23.0996 70.3527  21
   0   1 -14 2.47743 59.9274   2
   0   1 -14 55.8142 106.694   1
   0  -1  14-208.349 122.796   6
   0   1  14 16.5700 117.044   6
   0  -1 -15 582.645 73.0448  12
   0   1 -15 391.310 63.8338  11
   0  -1 -15 450.507 64.6345  11
   0   1 -15 534.139 97.7361  24
   0  -1 -15 550.537 98.4025  24
   0   1 -15 303.210 76.4010  21
   0   1 -15 617.471 75.9746   2
   0   1 -15 697.747 128.977   1
   0  -1  15 541.164 138.620   6
   0   1  15 496.323 131.032   6
   0   1  16-40.9137 120.881   6
   0   1 -16-59.5925 108.206   1
   0   1 -16-0.52179 61.8647   2
   0   1 -16-43.2429 92.9914  24
   0  -1 -16-150.743 96.3558  24
   0   1 -16-27.4353 66.8281  12
   0  -1 -16 5.70067 65.6678  12
   0   1 -17 122.230 63.5348   2
   0  -1 -17 101.588 87.6871  24
   0   1 -17 79.1956 90.0042  24
   0  -1 -17 7.21606 56.9488  12
   0   1 -17 92.1381 60.1479  12
   0   1 -18 95.7772 53.3118   2
   0   1 -18 72.3076 101.156  25
   0  -1 -18 68.2185 102.655  25
   0  -1 -18 130.125 74.5886  24
   0   1 -18 74.3836 75.6955  24
   0   1 -18 149.954 50.3457  12
   0  -1 -18 227.993 51.0298  12
   0   1 -19 325.455 83.4402  25
   0  -1 -19 91.7246 58.4595  24
   0   1 -19 179.406 58.9206  24
   0  -1 -19 337.159 83.9084  25
   0   1 -20 113.122 57.1705  25
   0  -1 -20 80.3288 55.1087  25
   0   2   0 2777.20 58.5547  30
   0   2  -1 531116. 10484.8  31
   0   2  -2 5566.35 129.966  31
   0   2  -3 2583.73 83.7850  31
   0   2  -4 7578.43 189.190  31
   0   2  -5 17581.2 382.527   1
   0   2  -6 46873.1 964.910   1
   0   2  -7 5189.32 161.528   1
   0  -2  -7 5275.10 177.601  29
   0   2  -8 20375.0 423.601  32
   0  -2  -8 19185.4 477.168  29
   0   2  -9 1459.99 99.1804   1
   0   2  -9 1268.76 60.7380  32
   0  -2  -9 1432.27 127.436  29
   0  -2 -10 7290.96 179.949  26
   0   2 -10 7433.01 163.255  11
   0  -2 -11 1696.18 150.759  29
   0   2 -11 2316.04 96.8957  26
   0  -2 -11 2191.30 99.9891  26
   0  -2 -11 2336.31 96.1151  24
   0   2 -11 2357.54 72.5954  11
   0  -2 -11 2268.75 84.3725  21
   0   2 -11 2071.96 85.2891  21
   0   2 -11 2818.18 138.265   1
   0   2 -11 2311.15 76.5352  14
   0   2 -12 973.269 83.8090  26
   0  -2 -12 886.062 79.6947  24
   0  -2 -12 826.039 86.7357  26
   0   2 -12 893.113 52.7982  11
   0   2 -12 823.038 69.0220  21
   0  -2 -12 846.713 70.5379  21
   0   2 -12 957.825 60.6185   2
   0   2 -12 1157.65 116.668   1
   0  -2 -12 631.372 138.206  29
   0   2 -12 862.940 154.908  29
   0   2 -13 745.555 151.224  29
   0  -2 -13 937.585 90.9981  24
   0   2 -13 1056.06 98.1616  26
   0   2 -13 949.999 93.4600  24
   0   2 -13 998.053 59.0288  11
   0   2 -13 825.318 78.8978  21
   0  -2 -13 856.375 77.9371  21
   0   2  13 987.564 121.430   6
   0   2 -13 989.154 70.2384   2
   0   2 -13 1118.00 130.908   1
   0   2 -14 5.23419 138.548  29
   0  -2 -14 35.0491 124.169  29
   0   2 -14-38.1934 83.2188  24
   0  -2 -14 66.7525 86.2629  24
   0   2 -14 14.9594 54.7862  11
   0  -2 -14-22.1647 68.0242  21
   0   2 -14-47.2426 75.8215  21
   0   2 -14-78.4178 114.409   1
   0   2  14 28.7393 108.343   6
   0   2 -15 689.340 138.961  29
   0  -2 -15 813.384 102.689  24
   0   2 -15 885.756 105.405  24
   0   2 -15 1012.21 69.4399  11
   0  -2 -15 1101.36 79.8176  12
   0   2 -15 784.405 84.4272  21
   0   2  15 893.804 138.255   6
   0   2 -15 1023.59 77.8157   2
   0   2 -15 1084.08 139.233   1
   0   2 -16 13.3844 71.8000  21
   0  -2 -16 19.3989 63.7488  12
   0   2  16 173.653 120.071   6
   0   2 -16 39.6528 106.405   1
   0   2 -16-37.4884 66.7078   2
   0   2 -16-50.7964 91.3135  24
   0  -2 -16-118.505 96.1956  24
   0   2 -17 126.995 61.2917  12
   0  -2 -17 31.4840 55.7696  12
   0   2 -17 22.3861 59.9840   2
   0  -2 -17 116.327 88.2414  24
   0  -2 -17-109.593 118.510  25
   0   2 -17 99.2646 85.9722  24
   0   2 -18 50.2575 49.8771  12
   0  -2 -18 24.7485 46.4938  12
   0   2 -18-41.1814 73.4902  24
   0  -2 -18 16.2307 76.0862  24
   0  -2 -18-125.819 104.000  25
   0   2 -18 31.9331 52.0855   2
   0  -2 -19 169.120 79.0366  25
   0   2 -19 32.8699 57.4497  24
   0   2 -19 99.8362 83.3864  25
   0  -2 -20 69.0543 55.0354  25
   0   2 -20 42.8684 55.1604  25
   0   2  20-3.20732 39.1776   7
   0   3   0 17.5869 8.23735  30
   0  -3  -1 5010.19 107.586  31
   0   3  -1 4972.88 107.110  31
   0   3  -2 20230.1 386.167  31
   0  -3  -2 19130.3 386.034  31
   0  -3  -2 18957.8 382.072  29
   0  -3  -3 529.868 40.2437  29
   0   3  -3 671.330 51.9601  31
   0  -3  -4 6633.48 172.034  29
   0   3  -4 7824.98 181.433  31
   0   3  -5 250.794 46.0473   1
   0  -3  -5 271.181 57.4123  29
   0   3  -6 68444.8 1389.07   1
   0  -3  -6 68165.6 1396.50  29
   0   3  -7 12980.7 320.909   1
   0   3  -7 13868.1 291.017  32
   0  -3  -7 13547.9 334.781  29
   0  -3  -7 14178.8 290.822  32
   0   3  -8 34140.3 724.307   1
   0  -3  -8 31968.0 738.441  29
   0  -3  -8 34130.8 690.054  32
   0   3  -8 34362.4 689.604  32
   0   3  -9 11539.8 255.336  32
   0  -3  -9 11717.4 255.285  32
   0  -3  -9 11234.9 312.812  29
   0  -3 -10 1409.13 73.2620  26
   0  -3 -10 1060.04 121.546  29
   0   3 -10 1153.07 50.6894  11
   0  -3 -10 1167.54 49.7216  11
   0   3 -10 1208.35 51.7787  14
   0   3 -10 1383.71 104.872   1
   0   3 -11 215.338 96.4684   1
   0  -3 -11 137.281 114.324  29
   0  -3 -11 15.9837 64.9884  26
   0   3 -11 100.189 64.2456  26
   0  -3 -11 83.5568 63.8290  24
   0   3 -11 83.1815 39.6705  11
   0   3 -11 25.9888 53.9131  21
   0  -3 -11 115.924 52.1472  21
   0   3 -11 49.5699 42.2161  14
   0   3 -12 1313.25 86.8379  26
   0  -3 -12 1134.95 84.6945  24
   0   3 -12 1156.26 58.0092  11
   0   3 -12 1098.49 78.6297  21
   0  -3 -12 1192.32 72.2738  21
   0   3 -12 1254.97 120.507   1
   0   3 -12 1104.33 66.3997   2
   0  -3 -12 1009.36 143.174  29
   0   3 -12 1106.98 163.032  29
   0   3 -13 1037.06 166.663  29
   0  -3 -13 1259.85 151.923  29
   0  -3 -13 1621.89 100.985  24
   0   3 -13 2045.46 110.174  24
   0   3 -13 1681.75 109.192  26
   0   3 -13 1725.32 72.0456  11
   0   3 -13 1765.27 91.9633  21
   0  -3 -13 1403.74 85.1258  21
   0   3 -13 1852.75 80.3449   2
   0   3 -13 1982.81 148.714   1
   0   3  13 1701.12 138.896   6
   0  -3 -14 555.567 132.054  29
   0   3 -14 559.202 152.105  29
   0  -3 -14 961.914 100.220  24
   0   3 -14 755.956 97.3712  24
   0  -3 -14 1182.64 79.3076  12
   0   3 -14 840.243 62.3783  11
   0   3 -14 906.739 88.0680  21
   0   3 -14 1273.18 74.2725   2
   0   3 -14 1301.24 134.857   1
   0   3  14 1024.71 136.888   6
   0   3 -15 159.711 92.9785  24
   0  -3 -15 146.097 95.0819  24
   0   3 -15 145.218 116.381   1
   0   3  15 342.578 122.349   6
   0   3 -15 203.429 69.1731   2
   0  -3 -15 258.920 68.5087  12
   0   3 -15 306.198 63.9074  11
   0   3 -15 140.975 76.6127  21
   0   3 -15 81.1809 126.956  29
   0  -3 -16 391.234 68.1118  12
   0   3  16 312.523 123.294   6
   0   3 -16 291.513 110.525   1
   0   3 -16 351.087 66.4625   2
   0  -3 -16 283.516 113.846   1
   0  -3  16 321.279 126.697   6
   0   3 -16 148.797 74.3266  21
   0   3 -16 148.226 92.1264  24
   0  -3 -16 364.981 98.5090  24
   0   3 -17 29.3116 60.8538  12
   0  -3 -17 24.0675 54.4369  12
   0   3 -17 104.731 63.0811   2
   0  -3 -17 60.6818 88.8340  24
   0   3 -17 66.0703 86.1835  24
   0  -3 -17-18.2953 115.830  25
   0   3 -18 78.0311 50.8450  12
   0   3 -18 22.2278 49.7600   2
   0  -3 -18-40.3322 73.4087  24
   0  -3 -18 27.2516 101.391  25
   0   3 -18-18.3875 73.5279  24
   0  -3 -19 335.733 83.5974  25
   0   3 -19 408.396 84.2363  25
   0   3 -19 184.432 59.7075  24
   0   3 -19 275.574 39.8360  12
   0   3  20 37.6337 38.7521   7
   0   3 -20 25.1844 54.1892  25
   0  -3 -20 131.984 54.8984  25
   0   4   0 121777. 2409.50  30
   0   4  -1 6488.75 138.800   1
   0  -4  -1 7167.70 141.565  31
   0  -4  -2 241.897 25.0335   4
   0  -4  -2 276.912 28.1699  29
   0   4  -2 300.506 30.6691  31
   0  -4  -2 280.369 31.7733  31
   0  -4  -3 3220.64 93.6043  31
   0   4  -3 3246.97 93.4761  31
   0  -4  -4 324.665 46.6688  29
   0   4  -4 366.663 53.8183  31
   0  -4  -4 385.388 54.2234  31
   0   4  -5 108076. 2121.36   1
   0  -4  -5 107607. 2122.28   1
   0  -4  -5 101752. 2123.39  29
   0  -4  -6 181.894 50.5420   1
   0   4  -6 235.151 47.8333   1
   0  -4  -6 198.009 61.9124  29
   0  -4  -7 85716.4 1715.93   1
   0   4  -7 85224.3 1715.58   1
   0   4  -7 85672.0 1685.66  32
   0  -4  -7 85509.1 1686.08  32
   0  -4  -8 6204.50 175.989   1
   0   4  -8 6038.77 173.835   1
   0  -4  -8 5508.43 134.120  32
   0  -4  -8 5745.41 187.209  29
   0   4  -8 5432.22 134.537  32
   0  -4  -9 24942.9 534.986   1
   0   4  -9 24869.4 534.433   1
   0  -4 -10 199.227 103.578  29
   0  -4 -10 78.4296 57.3185  26
   0  -4 -10 109.907 33.3412  11
   0   4 -10 109.709 34.3014  11
   0   4 -10 123.641 83.0424   1
   0  -4 -10 160.661 77.6119   1
   0   4 -10 88.5100 36.0330  14
   0  -4 -11 8000.99 294.633  29
   0   4 -11 10465.7 242.083  26
   0  -4 -11 9817.85 243.413  24
   0   4 -11 10526.9 225.239  11
   0  -4 -11 10317.7 224.746  11
   0  -4 -11 9786.56 232.297  21
   0   4 -11 10190.2 238.720  21
   0  -4 -11 12544.8 297.998   1
   0   4 -11 12304.5 298.230   1
   0   4 -11 9903.99 225.333  14
   0  -4 -12 122.520 70.5208  24
   0   4 -12 95.5053 72.8314  26
   0  -4 -12 73.2988 92.1796   1
   0   4 -12 14.6677 99.4753   1
   0   4 -12 16.1933 52.1025   2
   0  -4 -12 78.1084 47.8335   2
   0  -4 -12 70.5995 42.1431  11
   0   4 -12 91.5009 43.8586  11
   0  -4 -12 86.4602 56.1250  21
   0   4 -12 117.481 63.0011  21
   0  -4 -12-14.4093 118.067  29
   0   4 -13 82.6198 86.3496  26
   0  -4 -13-139.057 82.5793  24
   0  -4 -13 100.872 58.5044   2
   0   4  13 114.475 104.899   6
   0   4 -13 219.054 112.352   1
   0  -4 -13 151.676 109.785   1
   0  -4  13 130.761 108.401   6
   0   4 -13 135.728 55.3167   2
   0  -4 -13 145.282 49.3838  11
   0   4 -13 60.1458 47.2275  11
   0  -4 -13 53.6452 58.6065  12
   0   4 -13 123.764 74.3498  21
   0   4 -13-2.78748 145.711  29
   0  -4 -13-183.141 126.344  29
   0  -4 -14 87.4793 84.8820  24
   0   4 -14 91.3406 90.4076  24
   0   4 -14 214.788 97.0470  26
   0   4 -14-159.780 108.825   1
   0  -4 -14 85.8735 62.2995   2
   0   4 -14 89.9526 61.5863   2
   0  -4 -14 191.021 114.072   1
   0   4  14 149.041 118.114   6
   0  -4  14 130.793 121.535   6
   0  -4 -14 91.1224 52.1311  11
   0  -4 -14 5.82406 62.7862  12
   0   4 -14 69.8828 53.9478  11
   0   4 -14 51.9329 78.3023  21
   0  -4 -14 68.1657 116.062  29
   0   4 -14-86.1126 136.428  29
   0   4 -15 2.66056 95.4515  24
   0  -4 -15-11.9095 94.3771  24
   0  -4 -15-108.487 113.297   1
   0  -4 -15 61.7918 65.5502   2
   0  -4  15-101.668 120.152   6
   0   4 -15-25.8236 110.935   1
   0   4 -15-39.4546 64.4896   2
   0   4  15 124.340 120.534   6
   0   4 -15 97.6902 59.5840  11
   0  -4 -15-35.4214 63.8790  12
   0  -4 -15 81.7924 60.1099  11
   0   4 -15-49.2620 78.6204  21
   0   4 -15-13.1549 127.428  29
   0  -4 -16 540.995 68.5626  12
   0  -4 -16 531.209 121.213   1
   0   4 -16 470.601 67.7857   2
   0   4  16 289.259 123.371   6
   0  -4 -16 493.801 69.8177   2
   0   4 -16 433.951 114.555   1
   0  -4  16 260.818 132.367   6
   0   4 -16 452.101 77.9447  21
   0  -4 -16 639.639 103.749  24
   0   4 -16 551.205 98.7640  24
   0  -4 -17-0.52446 54.4908  12
   0   4 -17 51.2230 62.9899  12
   0   4 -17-94.2757 63.4574   2
   0  -4 -17-88.2618 56.4645   2
   0   4 -17-11.6751 84.7782  24
   0  -4 -17 39.2049 115.629  25
   0  -4 -17 41.2429 90.9984  24
   0   4 -18 70.6982 52.0841  12
   0   4 -18-2.10552 50.2804   2
   0  -4 -18-31.3863 49.4648   2
   0  -4 -18-97.5057 101.647  25
   0  -4 -18 38.5934 73.2093  24
   0   4 -18 42.4114 70.3104  24
   0   4 -19 160.360 81.0859  25
   0   4 -19 49.9299 54.8975  24
   0  -4 -19-23.9810 79.0174  25
   0   4 -19 44.3146 37.1653  12
   0  -4  20 9.65945 34.3205   7
   0   4  20-28.0512 38.0132   7
   0   4 -20-37.9716 54.3842  25
   0  -4 -20 40.3241 51.9977  25
   0   5   0 5.56917 13.9131  30
   0  -5  -1 8108.42 166.857   1
   0   5  -1 7842.45 165.972   1
   0  -5  -2 30.5554 24.1944   4
   0   5  -2 9.59024 17.9404   1
   0  -5  -2 42.1268 27.0283  31
   0  -5  -3 6028.44 144.880   4
   0   5  -3 6389.21 144.810   1
   0  -5  -3 6069.21 148.275  29
   0   5  -4 8711.98 191.067   1
   0  -5  -4 8548.50 192.703   1
   0   5  -5 12383.2 270.575   1
   0  -5  -5 12596.0 271.262   1
   0  -5  -6 1047.99 64.4140   1
   0   5  -6 1057.33 60.5838   1
   0   5  -7 12831.6 300.260   1
   0  -5  -7 13185.4 302.445   1
   0   5  -7 13135.2 271.126  32
   0  -5  -7 12949.3 270.588  32
   0   5  -8 20074.7 450.354   1
   0  -5  -8 20758.7 454.047   1
   0   5  -8 19828.3 417.432  32
   0  -5  -8 20397.8 418.022  32
   0  -5  -8 20343.2 466.893  29
   0  -5  -9 276.629 74.6389   1
   0   5  -9 384.000 79.8355   1
   0  -5  -9 277.991 92.0387  29
   0  -5 -10 1836.70 134.662  29
   0   5 -10 2109.17 84.2713  26
   0   5 -10 2105.11 66.2981  11
   0  -5 -10 2164.92 65.4647  11
   0   5 -10 2226.59 115.512   1
   0  -5 -10 2423.01 116.529   1
   0   5 -10 1934.57 66.4363  14
   0  -5 -11 2405.15 160.375  29
   0  -5 -11 3242.49 109.499  24
   0   5 -11 2893.08 106.648  26
   0   5 -11 2714.90 82.9911  11
   0  -5 -11 2676.07 80.9176  11
   0  -5 -11 2567.87 92.3549  21
   0   5 -11 2880.81 102.049  21
   0   5 -11 2717.36 84.7720  14
   0  -5 -11 2818.58 135.961   1
   0   5 -11 2767.94 142.726   1
   0   5 -12 167.808 96.8909   1
   0  -5 -12 176.542 98.9075   1
   0  -5 -12 120.411 46.7007   2
   0   5 -12 203.766 52.7021   2
   0  -5 -12 171.869 122.197  29
   0  -5 -12 181.475 75.0509  24
   0   5 -12 150.029 74.6687  26
   0  -5 -12 191.937 43.9773  11
   0  -5 -12 237.570 55.3144  12
   0   5 -12 173.697 46.1922  11
   0  -5 -12 191.601 58.7677  21
   0   5 -12 208.354 69.4159  21
   0   5 -12 215.278 52.4404  14
   0  -5 -13 95.5787 119.856  29
   0   5 -13 207.730 156.504  29
   0  -5 -13 254.260 51.5944  11
   0  -5 -13 440.983 62.7035  12
   0   5 -13 313.223 51.6767  11
   0   5 -13 220.634 85.8246  26
   0  -5 -13 210.104 83.5228  24
   0   5 -13 370.902 77.3725  21
   0  -5 -13 173.600 107.567   1
   0  -5 -13 193.489 58.7330   2
   0  -5  13 212.275 112.262   6
   0   5 -13 181.479 111.423   1
   0   5 -13 257.723 58.0182   2
   0   5  13 193.977 104.469   6
   0   5 -14 357.550 149.224  29
   0   5 -14 413.104 100.855  26
   0  -5 -14 551.057 96.8286  24
   0   5 -14 622.909 96.8223  24
   0  -5 -14 579.437 65.9633  12
   0  -5 -14 378.592 57.4511  11
   0   5 -14 566.751 57.6204  11
   0   5 -14 400.004 75.0382  21
   0   5  14 585.563 122.983   6
   0  -5  14 622.953 132.691   6
   0  -5 -14 608.754 122.418   1
   0   5 -14 664.773 63.6242   2
   0  -5 -14 599.455 67.8473   2
   0   5 -14 612.964 117.749   1
   0   5 -15 305.065 97.3053  24
   0  -5 -15 211.006 98.6012  24
   0  -5 -15 314.007 68.4824  12
   0  -5 -15 307.512 61.8656  11
   0   5 -15 234.604 60.5150  11
   0   5 -15 390.708 84.8118  21
   0   5 -15 161.833 132.927  29
   0   5  15 152.360 120.576   6
   0  -5 -15 284.682 66.0833   2
   0  -5 -15 324.382 114.820   1
   0   5 -15 253.299 116.629   1
   0   5 -15 237.266 66.9261   2
   0  -5  15 250.861 128.589   6
   0   5 -16 162.111 94.7502  24
   0  -5 -16 377.606 125.552  25
   0  -5 -16 331.875 100.566  24
   0  -5 -16 221.143 64.5555  12
   0   5 -16 188.468 77.1434  21
   0   5 -16 278.674 62.2785   2
   0  -5 -16 292.758 65.6073   2
   0   5  16 207.124 118.374   6
   0   5 -16 233.928 106.623   1
   0  -5  16 81.4404 124.768   6
   0  -5 -16 187.685 110.488   1
   0   5 -17 217.994 68.3853  21
   0  -5 -17 256.431 55.8819  12
   0  -5 -17 351.761 121.367  25
   0   5 -17 271.980 87.9458  24
   0  -5 -17 381.105 89.5003  24
   0  -5 -17 329.549 59.1543   2
   0   5 -17 314.882 61.9977   2
   0   5 -18 265.917 53.0451  12
   0   5 -18 117.984 73.1118  24
   0  -5 -18 151.603 73.7576  24
   0  -5 -18 55.0698 100.262  25
   0   5 -18 58.5973 47.0968   2
   0  -5 -18 109.063 50.1184   2
   0   5 -19 1.58871 36.7249  12
   0  -5 -19 183.958 77.8527  25
   0   5 -19-68.5166 54.8011  24
   0   5 -19 117.448 78.0734  25
   0   5  20 10.2394 35.1507   7
   0  -5  20 11.3056 30.5978   7
   0  -5 -20 77.8863 51.7966  25
   0   5 -20 37.5427 52.4065  25
   0   6   0 1050.29 34.3306  30
   0   6   1 9255.06 173.529   3
   0   6   1 9756.62 173.032  30
   0   6  -2 770.991 29.6095   1
   0  -6  -2 762.351 30.9357   1
   0  -6  -3 4553.31 111.109   1
   0   6  -3 4330.74 108.498   1
   0   6  -4 4445.20 115.783   1
   0  -6  -4 4431.61 116.529   4
   0  -6  -4 4532.27 116.888   1
   0  -6  -5 488.785 47.2048   1
   0   6  -5 404.556 43.2067   1
   0  -6  -5 473.271 54.4766  29
   0   6  -6 49322.5 1024.86   1
   0  -6  -6 50137.5 1025.61   1
   0  -6  -6 50780.7 1032.90  29
   0   6  -7 5052.80 139.967   1
   0  -6  -7 4915.52 143.957   1
   0   6  -7 4624.76 111.180  32
   0  -6  -7 4588.70 110.907  32
   0  -6  -7 4572.75 151.569  29
   0  -6  -8 79249.4 1476.91   1
   0   6  -8 80773.3 1476.50   1
   0  -6  -8 70654.2 1436.65  32
   0   6  -8 69501.7 1436.46  32
   0  -6  -8 68581.5 1482.70  29
   0   6  -9 1841.95 98.1380   1
   0  -6  -9 1894.05 100.745   1
   0  -6  -9 1804.66 117.910  29
   0  -6 -10 4295.73 190.290  29
   0  -6 -10 5333.67 148.554  24
   0   6 -10 5608.06 145.762  26
   0  -6 -10 5721.60 131.221  11
   0   6 -10 5849.15 131.197  11
   0   6 -10 5398.79 146.195  21
   0   6 -10 5201.64 130.855  14
   0   6 -10 6444.86 190.889   1
   0  -6 -10 6581.22 192.398   1
   0   6 -11 32.4586 84.6863   1
   0  -6 -11 108.629 89.0397   1
   0  -6 -11-69.0662 107.273  29
   0  -6 -11 30.7003 62.0794  24
   0   6 -11-63.8600 63.0113  26
   0   6 -11 39.4160 37.7648  11
   0  -6 -11-6.44999 43.4278  12
   0  -6 -11 53.1140 36.7972  11
   0   6 -11-0.57229 61.3801  21
   0   6 -11 11.3497 43.4241  14
   0  -6 -12 4639.83 121.066   2
   0   6 -12 4810.75 188.937   1
   0  -6 -12 4963.70 192.187   1
   0   6 -12 4796.90 119.983   2
   0  -6 -12 4364.40 143.528  24
   0   6 -12 4123.33 139.039  26
   0   6 -12 4436.07 114.337  11
   0  -6 -12 4496.98 127.052  12
   0  -6 -12 4372.37 115.118  11
   0   6 -12 4084.81 135.422  21
   0   6  12 4330.30 176.756   6
   0   6 -12 4177.54 117.886  14
   0  -6 -13 750.508 131.010  29
   0   6 -13 1117.72 98.6814  26
   0  -6 -13 1253.29 100.639  24
   0   6 -13 1150.35 66.8122  11
   0  -6 -13 1426.61 75.6562  12
   0  -6 -13 1230.48 65.3310  11
   0   6 -13 1060.59 84.2447  21
   0   6  13 1383.04 125.828   6
   0  -6  13 1208.61 133.095   6
   0  -6 -13 1544.93 71.5627   2
   0  -6 -13 1620.58 131.441   1
   0   6 -13 1560.91 133.901   1
   0   6 -13 1419.34 73.5440   2
   0   6 -14 256.125 152.685  29
   0  -6 -14 276.742 94.4651  24
   0   6 -14 344.378 97.4535  26
   0   6 -14 230.865 56.5249  11
   0  -6 -14 359.171 64.3610  12
   0  -6 -14 329.503 58.0380  11
   0   6 -14 328.586 83.5984  21
   0  -6 -14 255.738 111.487   1
   0  -6  14 460.620 128.766   6
   0   6  14 350.288 117.700   6
   0  -6 -14 300.746 64.1398   2
   0   6 -14 305.950 116.360   1
   0   6 -14 420.300 65.2085   2
   0   6 -15 898.233 157.846  29
   0   6 -15 1626.69 117.913  24
   0  -6 -15 1441.83 117.087  24
   0   6 -15 1654.19 81.6728  11
   0  -6 -15 1968.44 89.5209  12
   0  -6 -15 1538.29 78.9436  11
   0   6 -15 1382.23 100.230  21
   0  -6 -15 2057.16 147.376   1
   0   6 -15 1620.49 132.893   3
   0  -6 -15 2039.18 82.5521   2
   0   6 -15 2044.93 88.3484   2
   0   6 -15 1921.96 151.445   1
   0   6  15 1694.84 149.634   6
   0  -6  15 1724.08 157.760   6
   0  -6 -16 9.94027 58.8362  12
   0   6 -16 163.095 64.0132   2
   0  -6  16 118.921 121.119   6
   0   6 -16 38.2522 104.328   1
   0   6  16-76.2440 113.060   6
   0  -6 -16 50.4678 102.913   1
   0  -6 -16 99.5442 61.1211   2
   0   6 -16-17.4580 74.2313  21
   0   6 -16-87.6367 94.2247  24
   0  -6 -16 129.333 99.1465  24
   0  -6 -16 88.3223 126.193  25
   0  -6 -17 34.5421 51.9455  12
   0  -6 -17 108.970 58.2337   2
   0   6 -17 83.9216 56.6867   2
   0   6 -17 138.658 66.5752  21
   0  -6 -17 97.2213 86.8477  24
   0  -6 -17 200.659 116.847  25
   0   6 -17-152.961 88.1482  24
   0   6 -18-79.9455 52.7594  12
   0  -6 -18-78.2256 45.1892   2
   0   6 -18 42.0256 70.1329  24
   0  -6 -18 95.7841 96.9076  25
   0  -6 -19 4.04656 74.1952  25
   0   6 -19 29.4032 53.0028  24
   0   6 -19 39.3856 36.8848  12
   0  -6 -20 31.6573 47.3288  25
   0   6 -20 64.7176 48.9168  25
   0  -6  20 46.5471 28.7954   7
   0   6  20 54.9413 34.6264   7
   0   7   0 0.95312 22.0505  30
   0   7  -1 145.896 10.0839   1
   0   7   1 179.739 25.4276   3
   0  -7  -1 146.576 10.4566   1
   0   7   1 150.516 13.9693   6
   0  -7  -2 18190.4 358.718   1
   0   7  -2 17132.4 356.934   1
   0   7  -3 26881.7 555.556   1
   0  -7  -3 27054.1 557.194   1
   0  -7  -3 28492.9 564.189   4
   0  -7  -4 472.272 43.9462   4
   0   7  -4 410.872 36.2793   1
   0  -7  -4 402.948 37.4572   1
   0  -7  -5 2670.40 87.7747   1
   0   7  -5 2759.46 85.7539   1
   0   7  -6 12489.2 286.866   1
   0  -7  -6 12529.2 289.365   1
   0  -7  -6 13142.4 299.151  29
   0  -7  -7 13768.5 317.820   1
   0   7  -7 13603.6 316.437   1
   0  -7  -7 14061.3 289.788  32
   0   7  -7 13899.3 288.873  32
   0  -7  -7 13227.0 326.724  29
   0   7  -8 3607.38 124.528   1
   0  -7  -8 3601.34 126.630   1
   0   7  -9 3583.40 132.066   1
   0  -7  -9 3848.04 137.632   1
   0  -7  -9 3413.64 149.954  29
   0  -7 -10-29.0353 90.4176  29
   0   7 -10 14.2680 52.4987  26
   0  -7 -10-6.69446 53.2112  24
   0  -7 -10 57.5604 74.3527   1
   0   7 -10 38.9921 78.1501   1
   0   7 -10 27.3516 32.3935  11
   0  -7 -10 55.6626 32.2147  11
   0   7 -10 14.8294 51.2543  21
   0   7 -10 41.1663 36.4382  14
   0  -7  11 68.9758 34.2289   9
   0  -7 -11 79.2862 74.9912   1
   0   7 -11 127.546 82.9834   1
   0  -7 -11 123.168 102.133  29
   0  -7 -11 16.7367 61.9527  24
   0   7 -11 98.1070 60.7665  26
   0   7 -11 152.774 39.9512  11
   0  -7 -11 188.571 38.2230  11
   0  -7 -11 121.079 44.1436  12
   0   7 -11 123.799 65.0408  21
   0   7 -11 153.764 42.6278  14
   0  -7 -12 1045.56 112.779   1
   0   7 -12 852.693 59.0915   2
   0  -7 -12 932.793 57.8638   2
   0   7 -12 922.842 107.757   1
   0  -7 -12 823.287 129.138  29
   0   7 -12 1088.12 86.0567  26
   0  -7 -12 1184.93 88.0580  24
   0   7 -12 907.003 55.7890  11
   0  -7 -12 1144.14 66.0357  12
   0  -7 -12 971.011 53.4041  11
   0   7 -12 849.338 78.9398  21
   0   7 -12 797.678 60.0487  14
   0  -7  12 758.674 111.434   6
   0   7  12 842.812 110.629   6
   0  -7 -13 299.903 88.0897  24
   0   7 -13 381.202 85.0610  26
   0  -7 -13 407.082 59.4706  12
   0  -7 -13 276.437 51.0283  11
   0   7 -13 321.137 49.8833  11
   0   7 -13 318.911 82.4688  21
   0  -7  13 361.284 119.580   6
   0   7 -13 281.870 105.832   1
   0  -7 -13 315.338 111.539   1
   0  -7 -13 477.655 58.6204   2
   0   7  13 318.492 102.971   6
   0   7 -13 467.199 58.1573   2
   0   7 -14 1037.87 180.686  29
   0  -7 -14 1546.91 113.167  24
   0   7 -14 1437.64 112.167  26
   0   7 -14 1431.32 73.9884  11
   0  -7 -14 1782.16 84.0846  12
   0  -7 -14 1432.40 71.5005  11
   0   7 -14 1525.93 101.170  21
   0  -7 -14 1932.12 143.939   1
   0   7 -14 1756.25 80.2455   2
   0   7 -14 1835.92 139.512   1
   0  -7 -14 1805.19 79.9636   2
   0   7  14 1612.52 143.737   6
   0  -7  14 1568.35 149.811   6
   0   7 -15 128.693 96.7078  24
   0  -7 -15 19.6387 99.1020  24
   0  -7 -15 106.035 63.9849   2
   0   7 -15 141.968 108.668   1
   0   7  15 168.516 115.922   6
   0   7 -15 117.548 63.1669   2
   0  -7  15 2.22601 121.434   6
   0   7 -15 62.0247 100.338   3
   0  -7 -15 24.8878 107.823   1
   0  -7 -15 64.0459 62.5978  12
   0   7 -15-9.47303 54.0940  11
   0   7 -15 105.013 81.2963  21
   0   7 -15 192.672 139.611  29
   0  -7 -16 669.110 67.2171  12
   0   7 -16 693.065 66.7405   2
   0  -7 -16 754.638 116.919   1
   0   7 -16 575.620 113.072   1
   0   7  16 654.374 125.101   6
   0  -7  16 783.124 133.213   6
   0  -7 -16 653.384 68.2773   2
   0   7 -16 740.907 101.137  24
   0  -7 -16 507.148 131.121  25
   0  -7 -16 471.091 102.884  24
   0   7 -16 336.287 79.4025  21
   0   7 -17-17.2704 56.2248   2
   0  -7 -17 2.69466 53.4349   2
   0   7 -17 0.51563 65.6615  21
   0  -7 -17 71.1233 112.981  25
   0   7 -17-37.2345 82.0765  24
   0   7 -18 195.457 71.4803  24
   0  -7 -18 45.9838 97.5713  25
   0   7 -18 30.1487 51.2829  12
   0   7 -19 105.594 51.0881  24
   0  -7 -19 10.1622 72.4142  25
   0   7 -19 34.0833 37.2380  12
   0  -7  20-2.52219 26.3233   7
   0   7  20 29.0131 29.8230   7
   0   7 -20 30.1879 49.4859  25
   0  -7 -20-18.2017 45.3902  25
   0   8   0 102198. 2003.71   3
   0   8   0 99401.2 2002.28  30
   0   8  -1 5913.19 126.639   1
   0   8   1 6896.57 141.347   3
   0  -8  -1 6161.07 126.651   1
   0   8   1 6083.96 127.496   6
   0  -8   1 6740.85 129.087   6
   0   8   1 6301.23 137.813  30
   0   8  -2 30744.7 637.476   1
   0  -8  -2 33214.3 639.005   1
   0  -8  -3 15218.2 318.185   4
   0  -8  -3 14995.8 308.515   1
   0   8  -3 14312.7 306.083   1
   0   8  -4 15566.3 337.605   1
   0  -8  -4 16194.8 340.599   1
   0  -8  -4 16537.7 347.187   4
   0   8  -5 392.648 38.1902   1
   0  -8  -5 301.175 39.5590   1
   0  -8  -6 872.565 72.7403  29
   0   8  -6 1000.02 39.0578  32
   0  -8  -6 1380.06 65.5145   1
   0   8  -6 1193.16 61.5235   1
   0  -8  -7 11810.9 289.742  29
   0  -8  -7 12189.0 249.376  32
   0   8  -7 11482.1 248.023  32
   0  -8  -7 12110.0 278.803   1
   0   8  -7 11505.0 275.621   1
   0   8  -8 1277.58 79.1673   1
   0  -8  -8 1419.60 81.6644   1
   0  -8  -9 4639.78 149.092   1
   0   8  -9 4489.98 149.169   1
   0  -8 -10 56.8503 72.8825   1
   0   8 -10 51.0600 73.5622   1
   0  -8 -10 156.755 93.9413  29
   0   8 -10 91.8036 50.9511  26
   0  -8 -10 107.014 55.1929  24
   0  -8 -10 105.680 33.9477  11
   0   8 -10 123.569 32.8820  11
   0   8 -10 88.4647 52.6307  21
   0   8 -10 106.908 35.5098  14
   0   8 -11 3605.97 97.1613   2
   0   8 -11 3853.53 156.765   1
   0  -8 -11 3730.46 99.5580   2
   0  -8 -11 3786.38 153.649   1
   0  -8 -11 3652.18 124.051  24
   0   8 -11 3612.00 115.683  26
   0  -8 -11 3615.91 94.9436  11
   0   8 -11 3389.01 95.5536  11
   0  -8 -11 3377.66 102.341  12
   0   8 -11 3643.37 116.245  21
   0   8 -11 3309.52 97.2166  14
   0  -8  11 3448.58 96.0392   9
   0  -8  12 142.989 101.064   6
   0   8  12 92.4340 89.5560   6
   0  -8 -12 150.160 92.5813   1
   0   8 -12 181.552 49.3379   2
   0  -8 -12 77.6582 49.3335   2
   0   8 -12 40.3999 90.6066   1
   0  -8 -12 14.4310 72.8404  24
   0   8 -12 118.822 74.4150  26
   0   8 -12 108.012 47.8421  14
   0  -8 -12 110.393 49.5668  12
   0   8 -12 112.307 45.7121  11
   0  -8 -12 100.065 41.2526  11
   0   8 -12 99.6474 74.4978  21
   0  -8  12 104.765 41.2194   9
   0  -8  13 89.5880 46.6006   9
   0  -8 -13 36.7441 86.7406  24
   0   8 -13 49.0083 81.2868  26
   0  -8 -13 62.1478 47.2288  11
   0  -8 -13 59.9558 54.7483  12
   0   8 -13 0.82652 48.1127  11
   0   8 -13 113.612 79.2069  21
   0   8  13 99.7594 99.5291   6
   0  -8 -13 49.9246 50.4376   2
   0   8 -13-22.6427 50.7815   2
   0  -8  13 60.1393 108.130   6
   0  -8 -13-33.1074 99.6480   1
   0   8 -13 9.10238 99.1648   1
   0   8 -14 2110.09 116.445  26
   0  -8 -14 2187.50 126.280  24
   0   8 -14 2174.37 87.3465  11
   0  -8 -14 2443.18 93.8046  12
   0  -8 -14 2101.99 83.6145  11
   0   8 -14 2050.03 109.616  21
   0   8  14 2331.19 154.825   6
   0  -8  14 2432.77 166.784   6
   0  -8 -14 2579.35 88.8921   2
   0  -8 -14 2589.05 153.869   1
   0   8 -14 2582.15 90.8722   2
   0   8 -14 2535.21 153.369   1
   0   8 -15 120.994 143.057  29
   0   8 -15 604.567 104.409  24
   0  -8 -15 466.056 103.065  24
   0  -8 -15 491.098 68.2297  12
   0   8 -15 324.330 86.1806  21
   0  -8 -15 550.317 64.8995   2
   0   8 -15 328.655 61.2954   2
   0   8  15 270.908 116.965   6
   0  -8  15 524.182 129.346   6
   0  -8 -15 547.000 115.361   1
   0   8 -15 536.958 112.493   1
   0   8 -15 455.736 112.631   3
   0   8 -16 1239.91 107.571  24
   0  -8 -16 1117.78 138.102  25
   0  -8 -16 899.308 108.450  24
   0  -8 -16 1287.48 74.1831  12
   0   8 -16 897.178 87.6494  21
   0  -8  16 1141.85 144.670   6
   0   8 -16 1350.88 77.0573   2
   0  -8 -16 1431.44 72.6964   2
   0   8 -17 234.053 57.2434   2
   0  -8 -17 166.903 55.4376   2
   0   8 -17 92.5049 68.9790  21
   0  -8 -17 239.142 112.956  25
   0   8 -17 300.599 83.3942  24
   0  -8 -18 81.3951 94.8488  25
   0   8 -18-48.6032 67.9662  24
   0  -8 -18-14.4015 58.6140  16
   0   8 -18 53.6353 52.7903  12
   0   8 -19 1.67084 47.9482  24
   0  -8 -19 87.7971 71.2292  25
   0   8 -19-11.2077 35.2353  12
   0  -8  20 1.64381 23.2523   7
   0   8  20-12.6370 24.3856   7
   0   8 -20 35.3820 45.9573  25
   0  -8 -20-26.6262 44.0784  25
   0   9   0-5.70383 31.0337   3
   0   9   1 55.6207 29.1718   3
   0  -9   1 83.6874 12.6248   6
   0   9   1 108.416 25.8285  30
   0  -9  -2 2467.11 58.1561   1
   0   9  -2 2252.36 56.5336   1
   0  -9  -3 9998.61 215.936   4
   0  -9  -3 9603.26 202.641   1
   0  -9  -4 28663.1 569.872   4
   0  -9  -4 27430.4 559.116   1
   0  -9  -5 4156.20 116.446   4
   0  -9  -5 4153.58 110.995   1
   0   9  -5 3796.60 106.675   1
   0   9  -6 4186.03 110.045   1
   0  -9  -6 4092.68 111.095   1
   0   9  -7 4298.06 129.793   1
   0  -9  -7 4555.54 133.435   1
   0   9  -8 1356.56 80.4398   1
   0  -9  -8 1465.07 81.9054   1
   0  -9  -9 1253.99 86.5022   1
   0   9  -9 1139.69 83.0428   1
   0   9 -10 1067.12 49.3900  14
   0   9 -10 1250.57 67.2575  26
   0  -9 -10 1101.59 72.0014  24
   0  -9 -10 1033.48 47.0275  11
   0   9 -10 1020.00 48.7324  11
   0   9 -10 1116.80 72.7545  21
   0  -9 -10 1114.52 95.7286   1
   0   9 -10 1081.44 91.5537   1
   0   9 -11 729.145 52.9823  14
   0  -9 -11 873.766 76.9600  24
   0   9 -11 972.521 73.6753  26
   0  -9 -11 907.532 55.6846  12
   0  -9  11 743.668 45.5073  10
   0  -9 -11 832.398 47.8564  11
   0   9 -11 866.972 48.4285  11
   0   9 -11 777.908 77.7494  21
   0   9  11 808.978 95.9018   6
   0  -9  11 809.898 50.3988   9
   0   9 -11 887.578 101.523   1
   0  -9 -11 960.754 99.9415   1
   0  -9 -11 825.626 50.7956   2
   0   9 -11 858.068 52.7525   2
   0   9 -12-24.2224 92.7042   1
   0  -9 -12 39.2832 46.4248   2
   0   9  12 32.5614 89.4450   6
   0  -9 -12-39.9191 85.4336   1
   0   9 -12 2.34532 44.8659   2
   0  -9  12-1.81778 101.824   6
   0   9 -12-0.39677 46.9689  14
   0   9 -12 20.9757 68.8326  26
   0  -9 -12 137.646 78.5218  24
   0  -9 -12 7.68600 50.9753  12
   0   9 -12-27.8140 43.5800  11
   0  -9 -12 24.3371 41.0451  11
   0   9 -12-26.1908 76.7304  21
   0  -9  12-3.47002 43.3852   9
   0   9 -13 798.746 88.8298  26
   0  -9 -13 818.756 96.4276  24
   0  -9 -13 872.710 66.1287  12
   0   9 -13 818.986 56.2535  11
   0  -9 -13 837.887 58.2873  11
   0   9 -13 853.782 89.7077  21
   0  -9  13 831.565 125.762   6
   0  -9  13 883.609 59.7197   9
   0  -9 -13 893.400 61.0969   2
   0  -9 -13 912.995 116.557   1
   0   9 -13 866.417 117.866   1
   0   9  13 713.636 110.621   6
   0   9 -13 851.578 63.3839   2
   0  -9 -14 149.716 98.1454  24
   0   9 -14 252.565 90.6978  26
   0   9 -14 320.087 57.2352  11
   0  -9 -14 248.643 60.9431  12
   0  -9 -14 319.737 53.2617  11
   0   9 -14 300.809 86.5392  21
   0   9 -14 350.699 57.4480   2
   0  -9 -14 266.959 57.2419   2
   0  -9  14 332.396 122.539   6
   0   9 -14 215.982 101.749   1
   0  -9 -14 410.703 106.877   1
   0   9  14 305.042 111.302   6
   0   9 -15 507.365 156.284  29
   0  -9 -15 974.327 136.816  25
   0  -9 -15 915.819 111.807  24
   0   9 -15 1154.14 111.729  24
   0  -9 -15 1181.20 75.3891  12
   0   9 -15 848.636 95.6417  21
   0  -9 -15 1228.46 71.8182   2
   0   9 -15 952.937 124.683   1
   0   9 -15 1001.79 129.315   3
   0  -9 -15 997.521 120.936   1
   0  -9  15 926.428 138.760   6
   0   9 -15 1234.54 72.3500   2
   0   9  15 1075.46 131.348   6
   0  -9 -16 105.091 56.2035  12
   0  -9 -16-4.21126 54.9942   2
   0   9 -16 54.8836 56.4163   2
   0   9 -16-75.8950 91.5677  24
   0  -9 -16 35.8252 121.928  25
   0  -9 -16-76.1213 96.6465  24
   0   9 -16-21.8659 78.3631  21
   0   9 -17 284.937 54.8196   2
   0  -9 -17 392.198 52.4425   2
   0   9 -17 352.579 71.2236  21
   0   9 -17 346.499 84.4864  24
   0  -9 -17 266.225 111.441  25
   0   9 -18-20.8232 66.7384  24
   0  -9 -18 8.77899 57.6375  16
   0   9 -18 44.3208 52.4654  12
   0  -9 -19-116.592 69.4390  25
   0   9 -19-20.1504 46.0178  24
   0   9 -19 19.2675 34.3102  12
   0  -9  20-0.30180 18.8814   7
   0   9  20-4.02066 20.0081   7
   0  -9 -20 46.1288 43.1089  25
   0   9 -20 2.38646 42.8412  25
   0  10   0 389.937 37.0261   3
   0  10   1 1677.41 52.5670  30
   0  10   1 1460.57 55.3062   3
   0  10   2 2093.80 59.0243  30
   0 -10  -2 1961.57 48.1744   1
   0  10   2 1979.91 50.4761   6
   0  10  -3 25727.2 533.649   1
   0 -10  -3 27160.1 535.991   1
   0 -10  -4 7208.88 162.160   1
   0 -10  -4 7576.30 177.295   4
   0  10  -5 763.984 45.5687   1
   0 -10  -5 798.133 55.3849   4
   0 -10  -5 762.453 46.3841   1
   0 -10  -6 1113.39 61.4890   1
   0  10  -6 1085.22 57.0837   1
   0  10  -7 375.652 51.7323   1
   0 -10  -7 448.699 55.8817   1
   0  10  -8 1289.25 76.2787   1
   0 -10  -8 1421.09 79.3061   1
   0  10  -9 2149.65 80.9691  21
   0 -10  -9 2098.45 104.797   1
   0  10  -9 2021.35 101.717   1
   0  10 -10 1314.65 54.2394  14
   0 -10 -10 1177.41 78.0721  24
   0  10 -10 1110.49 71.5737  26
   0 -10  10 1378.17 54.7086  10
   0 -10 -10 1262.16 58.4303  12
   0 -10 -10 1430.22 53.3287  11
   0  10 -10 1441.38 53.9500  11
   0  10 -10 1261.46 77.4627  21
   0  10 -10 1533.12 95.8554   1
   0 -10 -10 1555.91 102.779   1
   0 -10 -10 1366.93 55.6488   2
   0  10 -10 1410.59 55.9063   2
   0  10 -11 2202.51 77.0816  14
   0  10 -11 2315.67 97.2545  26
   0 -10 -11 2552.41 107.090  24
   0 -10 -11 2300.68 81.5751  12
   0 -10 -11 2352.27 72.3568  11
   0 -10  11 2209.85 74.6745  10
   0  10 -11 2309.47 75.2482  11
   0  10 -11 2294.83 102.692  21
   0  10 -11 2379.79 73.7470   2
   0 -10 -11 2355.06 77.3861   2
   0 -10 -11 2500.03 132.421   1
   0  10 -11 2465.46 130.254   1
   0  10  11 2079.10 121.190   6
   0 -10  11 2243.92 138.569   6
   0  10 -12 2568.46 86.2287  14
   0  10 -12 2408.54 107.407  26
   0 -10 -12 2615.83 118.401  24
   0 -10 -12 2728.75 92.9427  12
   0  10 -12 2693.04 83.7262  11
   0 -10 -12 2598.01 83.1883  11
   0  10 -12 2482.54 112.550  21
   0 -10  12 2730.44 87.5674   9
   0  10  12 2562.55 141.818   6
   0 -10  12 2742.09 153.090   6
   0 -10 -12 2995.77 153.403   1
   0  10 -12 2541.48 85.2411   2
   0 -10 -12 2552.08 86.2753   2
   0  10 -12 2792.08 143.089   1
   0 -10  13 20.3019 50.4153   9
   0 -10 -13 6.88155 49.0393  11
   0 -10 -13 18.4704 55.2901  12
   0  10 -13 50.3052 48.7244  11
   0 -10 -13-152.647 90.6145  24
   0  10 -13-5.68061 80.7338  26
   0  10 -13 133.622 84.1946  21
   0 -10 -13 58.0046 52.5800   2
   0  10  13 122.557 98.4768   6
   0 -10 -13 83.6787 98.8019   1
   0  10 -13 11.4517 51.9101   2
   0 -10  13 24.1185 108.529   6
   0  10 -13-38.8121 91.4925   1
   0 -10  14 477.166 60.2947   9
   0 -10 -14 372.946 98.6729  24
   0  10 -14 259.490 88.0370  26
   0  10 -14 343.574 54.8358  11
   0 -10 -14 440.167 57.4869  11
   0 -10 -14 545.284 64.1417  12
   0  10 -14 358.470 90.7152  21
   0  10  14 260.707 105.037   6
   0  10 -14 369.513 110.890   1
   0 -10 -14 521.997 110.306   1
   0  10 -14 462.691 127.829   3
   0  10 -14 458.007 60.9802   2
   0 -10  14 383.591 124.323   6
   0 -10 -14 454.315 59.9003   2
   0  10 -15 849.126 167.699  29
   0 -10 -15 1276.83 115.970  24
   0  10 -15 1197.04 111.493  26
   0 -10 -15 1739.13 141.677  25
   0 -10 -15 1573.80 81.1755  12
   0  10 -15 1273.43 97.4425  21
   0  10 -15 1344.30 131.302   1
   0 -10 -15 1745.06 139.837   1
   0 -10 -15 1697.84 78.5337   2
   0  10 -15 1678.96 78.9220   2
   0  10 -15 1438.22 144.242   3
   0  10  15 1409.39 132.990   6
   0 -10  15 1602.27 151.816   6
   0  10 -16-21.1667 91.0567  24
   0 -10 -16-19.1123 119.881  25
   0 -10 -16 112.118 55.9534   2
   0  10 -16 178.122 57.4358   2
   0  10 -16 193.127 78.4788  21
   0 -10 -17 318.464 114.333  25
   0  10 -17 246.712 82.7897  24
   0  10 -17 305.006 69.4582  21
   0  10 -17 445.031 54.5098   2
   0 -10 -17 435.486 53.0112   2
   0  10 -18-58.6337 52.8984  21
   0  10 -18-27.7708 64.5263  24
   0 -10 -18 14.5083 87.3205  25
   0 -10 -18 23.8449 57.3902  16
   0  10 -19 13.0429 34.7311  12
   0 -10  19 41.7800 31.8243   7
   0  10  19-24.2071 33.7135   7
   0  10 -19 20.8625 43.8283  24
   0 -10 -19-18.4639 64.7768  25
   0  10 -20 44.3573 41.2468  25
   0 -10 -20 47.3508 38.7472  25
   0  11   0 8.95096 32.9581   3
   0  11   1 170.145 34.8779   3
   0  11   1 136.197 28.5825  30
   0 -11  -2 318.424 17.5272   1
   0  11  -2 299.049 16.3008   1
   0 -11   2 325.797 24.2960   6
   0  11   2 312.228 21.2330   6
   0  11   2 310.633 30.2113  30
   0  11   3 21424.5 424.079   6
   0  11  -3 19982.2 419.902   1
   0 -11  -3 20713.9 421.724   1
   0 -11  -4 28701.0 582.220   1
   0  11  -4 27152.4 579.111   1
   0  11  -5 429.990 36.9036   1
   0 -11  -5 356.889 38.3264   1
   0 -11  -5 444.164 50.5737   4
   0  11  -6 7039.15 173.708   1
   0 -11  -6 7283.91 177.853   1
   0  11  -7 2989.10 101.362   1
   0 -11  -7 3053.99 104.358   1
   0 -11  -8 178.867 57.6682   1
   0  11  -8 198.686 53.5564   1
   0  11  -9 5105.93 118.309   2
   0  11  -9 5231.18 160.904   1
   0 -11  -9 5433.90 165.154   1
   0  11  -9 5056.60 136.753  21
   0  11 -10 81.9560 52.3578  26
   0 -11 -10 19.9707 62.5222  24
   0  11  10 27.7585 72.9197   6
   0  11 -10 148.093 74.3640   1
   0 -11 -10 25.0993 35.7158   2
   0  11 -10 44.8899 33.5419   2
   0 -11 -10 57.3608 74.2174   1
   0 -11  10 45.6890 35.3647  10
   0  11 -10 72.1804 34.2682  11
   0 -11 -10 19.7399 39.1634  12
   0 -11 -10 37.2495 33.2244  11
   0  11 -10 49.4946 64.2127  21
   0  11 -10 17.9956 37.6155  14
   0  11 -11 157.850 67.4222  26
   0 -11 -11 214.282 71.4078  24
   0 -11  11 124.290 91.3737   6
   0 -11 -11 392.704 46.6241   2
   0  11 -11 307.330 86.3141   1
   0  11  11 346.151 83.7170   6
   0  11 -11 389.114 42.2094   2
   0 -11 -11 410.720 93.5837   1
   0  11 -11 261.024 42.6037  11
   0 -11 -11 274.705 48.1166  12
   0 -11  11 309.171 46.5039  10
   0 -11 -11 256.540 40.9970  11
   0  11 -11 286.607 73.5592  21
   0  11 -11 183.318 44.4398  14
   0  11 -12 109.556 50.5557  14
   0  11 -12 213.877 74.8411  26
   0 -11 -12 177.606 81.1712  24
   0 -11 -12 107.279 86.2755   1
   0  11 -12 119.984 89.2215   1
   0  11  12 178.111 91.1049   6
   0 -11  12 97.0554 101.841   6
   0  11 -12 105.890 48.0628   2
   0 -11 -12 157.334 44.9723   2
   0  11 -12 117.907 42.2557  11
   0 -11 -12 145.416 52.6706  12
   0 -11 -12 127.481 43.9951  11
   0  11 -12 162.128 77.7905  21
   0 -11  12 120.268 50.5583   9
   0  11 -13 212.580 79.0742  26
   0 -11 -13 188.820 94.1540  24
   0  11 -13 159.679 53.0658   2
   0 -11  13 167.308 112.406   6
   0 -11 -13 202.857 97.4923   1
   0 -11 -13 157.084 52.2959   2
   0  11 -13 154.952 95.3944   1
   0  11  13 245.241 98.6347   6
   0  11 -13 83.9331 46.0821  11
   0 -11 -13 204.734 50.9036  11
   0 -11 -13 115.210 56.4910  12
   0  11 -13 141.356 80.7049  21
   0 -11  13 168.550 54.0343   9
   0 -11 -14 414.429 101.559  24
   0  11 -14 318.113 89.7329  26
   0  11  14 333.381 106.837   6
   0 -11 -14 211.670 99.4925   1
   0  11 -14 373.205 123.028   3
   0 -11 -14 372.960 56.9582   2
   0  11 -14 374.810 55.6183   2
   0 -11  14 330.527 117.489   6
   0  11 -14 354.508 103.796   1
   0 -11 -14 409.401 62.4295  12
   0  11 -14 393.397 92.0965  21
   0 -11  14 344.405 61.2287   9
   0  11 -15-94.5428 88.3579  26
   0 -11 -15 118.235 97.7087  24
   0 -11 -15-124.015 124.766  25
   0 -11 -15-58.7847 93.4697   1
   0  11 -15-19.1155 94.1289   1
   0  11 -15 98.4869 55.8960   2
   0 -11 -15 13.8964 53.8307   2
   0  11 -15-144.635 116.453   3
   0  11  15 105.091 100.349   6
   0 -11  15 85.3061 110.400   6
   0 -11 -15-59.7387 59.0080  12
   0  11 -15-107.798 85.6888  21
   0  11 -15 61.8906 142.468  29
   0  11 -16-16.3439 77.3166  21
   0  11 -16-93.7455 90.6981  24
   0 -11 -16-92.0452 118.655  25
   0 -11 -16 29.7860 51.8170   2
   0  11 -16 47.2298 52.3216   2
   0 -11 -17 30.5155 107.021  25
   0  11 -17 151.217 78.5202  24
   0 -11 -17 169.283 73.7562  16
   0  11 -17-22.0484 66.5759  21
   0 -11 -18 14.0881 84.1151  25
   0  11 -18 204.757 64.4105  24
   0  11 -18 47.2937 50.9715  21
   0 -11 -18 82.4408 56.4866  16
   0  11 -19 53.7604 34.3604  12
   0  11  19-26.9208 28.8366   7
   0 -11  19-35.3351 28.4298   7
   0 -11 -19 109.647 64.6602  25
   0  11 -19 64.1322 40.9304  24
   0 -11 -20-3.40989 34.2924  25
   0  11 -20-7.94138 35.9835  25
   0  12   0 7020.42 166.492   3
   0  12   1 6801.37 148.433   3
   0  12   1 5434.17 139.208  30
   0 -12  -2 5868.69 125.113   1
   0  12  -2 5712.87 124.993   1
   0 -12   2 6642.79 130.509   6
   0  12   2 6332.51 141.488  30
   0 -12  -3 3556.30 82.4057   1
   0  12  -3 3167.89 79.2836   1
   0 -12   3 3549.97 88.0904   6
   0  12   3 3282.89 83.7753   6
   0  12   3 3432.51 89.7873  30
   0  12   4 394.182 35.1807   6
   0 -12  -4 423.923 32.0869   1
   0 -12  -4 418.037 49.3964   4
   0  12  -4 425.682 29.7843   1
   0  12  -5 2295.32 73.6226   1
   0 -12  -5 2373.30 77.0105   1
   0  12  -6 4905.91 130.381   1
   0 -12  -6 4981.20 134.163   1
   0  12  -7 2894.25 99.8720   1
   0 -12  -7 3128.98 103.670   1
   0  12  -8 4950.01 144.362   1
   0 -12  -8 5036.95 149.701   1
   0  12  -8 4754.76 109.563   2
   0 -12  -9 7991.09 205.549  24
   0  12   9 8216.08 227.611   6
   0 -12   9 7989.79 187.443  10
   0  12  -9 8041.89 204.260  21
   0 -12  -9 8788.03 186.005   2
   0  12  -9 9123.55 230.455   1
   0  12  -9 8686.98 184.224   2
   0  12 -10 1664.00 58.7176   2
   0 -12 -10 1654.19 59.8089   2
   0  12 -10 1601.03 102.897   1
   0 -12 -10 1809.60 107.458   1
   0  12 -10 1564.97 77.3274  26
   0 -12 -10 1745.52 89.3926  24
   0  12 -10 1592.60 59.2049  14
   0  12 -10 1521.65 56.5207  11
   0 -12  10 1687.44 61.6399  10
   0 -12 -10 1609.93 56.6793  11
   0 -12 -10 1640.47 65.6974  12
   0  12 -10 1570.43 82.8241  21
   0  12  10 1498.56 101.078   6
   0 -12  10 1571.73 114.340   6
   0  12 -11 251.113 44.9710  14
   0  12 -11 282.652 67.9975  26
   0 -12 -11 351.759 77.3925  24
   0 -12 -11 254.375 48.8681  12
   0 -12  11 263.936 46.4192  10
   0 -12 -11 260.002 38.5139  11
   0  12 -11 295.007 41.8640  11
   0  12 -11 188.799 73.9512  21
   0 -12 -11 228.306 43.3844   2
   0 -12  11 261.059 92.6820   6
   0  12 -11 246.497 82.4434   1
   0  12 -11 232.513 41.9326   2
   0  12  11 306.951 83.0843   6
   0 -12 -11 333.634 85.5874   1
   0  12 -12 1819.36 78.6304  14
   0  12 -12 2186.72 99.9138  26
   0 -12 -12 2053.85 112.528  24
   0 -12 -12 2092.32 74.0165  11
   0  12 -12 2219.15 74.3047  11
   0 -12 -12 2115.21 84.5369  12
   0  12 -12 2092.46 112.341  21
   0 -12 -12 2298.91 135.975   1
   0  12 -12 2130.12 125.693   1
   0 -12 -12 2158.09 75.7748   2
   0  12 -12 2051.47 75.5492   2
   0 -12  12 2044.35 142.588   6
   0 -12  12 2351.12 85.3104   9
   0  12  12 1930.09 127.372   6
   0 -12 -13 301.004 92.8827  24
   0  12 -13 172.830 81.9444  26
   0  12  13 282.027 97.0826   6
   0 -12  13 274.868 112.349   6
   0 -12 -13 282.723 51.6118   2
   0 -12 -13 205.718 94.7155   1
   0  12 -13 203.472 51.1539   2
   0  12 -13 283.895 96.1495   1
   0  12 -13 262.914 47.4261  11
   0 -12 -13 195.577 56.2986  12
   0 -12 -13 264.922 50.4365  11
   0  12 -13 317.184 91.8474  21
   0 -12  13 328.905 60.8069   9
   0 -12 -14 284.309 97.6478  24
   0  12 -14 143.496 84.3187  26
   0 -12 -14 147.151 95.4080   1
   0 -12  14 266.665 114.418   6
   0  12 -14 384.007 121.630   3
   0 -12 -14 318.554 55.2044   2
   0  12  14 338.175 101.900   6
   0  12 -14 261.062 97.9581   1
   0  12 -14 335.235 55.3018   2
   0 -12 -14 408.991 62.5875  12
   0  12 -14 189.095 85.4356  21
   0 -12  14 378.765 63.0329   9
   0 -12 -15-91.0400 123.720  25
   0  12 -15 195.444 90.2678  26
   0  12 -15 78.2104 144.644  29
   0  12 -15 181.665 89.2174   1
   0  12  15 183.515 96.8673   6
   0 -12 -15 120.452 88.5688   1
   0 -12 -15 198.253 53.9808   2
   0  12 -15 198.589 110.969   3
   0 -12  15 149.294 107.179   6
   0  12 -15 155.820 55.0262   2
   0  12 -15 123.108 85.2540  21
   0 -12  15 213.976 58.4161   9
   0  12 -16 250.094 79.6767  21
   0 -12 -16 406.987 121.004  25
   0  12 -16 333.285 91.1787  24
   0 -12 -16 387.999 53.8916   2
   0  12 -16 464.641 54.1575   2
   0  12 -17 25.3777 75.6531  24
   0 -12 -17 134.430 106.444  25
   0 -12 -17-111.898 72.8580  16
   0  12 -17 39.3520 66.1561  21
   0 -12 -18 69.4987 83.8082  25
   0  12 -18 220.104 60.9429  24
   0  12 -18 59.0850 52.0599  21
   0 -12 -18 180.195 55.6910  16
   0  12 -19-4.88272 31.9722  12
   0 -12  19-0.18133 22.8772   7
   0  12  19 15.9347 22.6390   7
   0 -12 -19 29.9076 58.1290  25
   0  12 -19 40.8990 37.7566  24
   0  12 -20 34.5128 32.6641  25
   0 -12 -20-28.9244 30.8035  25
   0  13   0 8.74058 38.1552   3
   0  13   1 2932.44 88.9637   3
   0  13  -1 2612.31 88.6421   3
   0  13   2 712.445 40.2276  30
   0 -13   2 559.521 27.4531   5
   0 -13   3 490.981 33.7008   6
   0  13   3 485.647 30.9742   6
   0  13  -3 442.323 23.5153   1
   0 -13  -3 504.200 25.5901   1
   0 -13   3 420.300 26.8491   5
   0  13   4 744.727 44.8036  30
   0  13   4 988.148 46.0044   6
   0  13  -4 1057.03 40.8897   1
   0 -13  -4 1260.74 67.2471   4
   0 -13  -4 1187.68 43.7511   1
   0 -13   4 890.184 35.3283   5
   0  13   5 1592.18 64.5029   6
   0 -13  -5 1623.80 60.6502   1
   0  13  -5 1605.46 58.0775   1
   0 -13  -5 1731.90 79.0996   4
   0  13  -6 108.045 35.3610   1
   0 -13  -6 155.456 41.3369   1
   0  13  -6 116.284 17.3982   2
   0  13   6 160.921 46.2277   6
   0  13   7 779.959 62.6558   6
   0  13  -7 820.569 58.7656   1
   0  13  -7 748.899 30.2919   2
   0 -13  -7 851.451 59.8240   1
   0 -13  -7 772.771 32.0946   2
   0 -13  -8 405.158 29.9578   2
   0  13  -8 417.492 29.2751   2
   0  13  -8 419.175 58.9602   1
   0 -13  -8 486.929 63.5651   1
   0  13  -8 458.287 53.3743  21
   0  13   8 497.974 63.5483   6
   0 -13  -9 690.407 67.1087  24
   0  13  -9 565.874 72.3886   1
   0 -13   9 479.863 83.4795   6
   0 -13  -9 557.299 76.6607   1
   0  13  -9 502.133 36.2432   2
   0 -13  -9 478.624 37.5761   2
   0 -13   9 554.984 42.6270  10
   0  13  -9 636.675 64.3502  21
   0  13   9 553.344 72.9639   6
   0  13 -10 1586.54 61.1758  14
   0  13 -10 1466.06 77.7281  26
   0 -13 -10 1723.40 91.2881  24
   0  13 -10 1747.07 59.9479   2
   0  13 -10 1667.09 104.781   1
   0 -13 -10 1950.59 110.408   1
   0 -13 -10 1869.00 61.9880   2
   0  13 -10 1564.35 58.1475  11
   0 -13 -10 1620.96 57.0948  11
   0 -13 -10 1820.82 69.7098  12
   0 -13  10 1895.23 68.8696  10
   0  13 -10 1658.84 92.7051  21
   0  13  10 1730.02 104.775   6
   0 -13  10 1692.45 118.662   6
   0  13 -11 423.000 70.7715  26
   0 -13 -11 492.464 82.3266  24
   0  13  11 353.180 84.5699   6
   0  13 -11 442.980 41.5526   2
   0 -13 -11 446.023 44.6260   2
   0 -13  11 428.695 101.391   6
   0 -13 -11 371.926 86.6384   1
   0  13 -11 494.653 83.6358   1
   0  13 -11 432.012 44.3223  11
   0 -13 -11 401.997 41.9866  11
   0 -13  11 555.626 52.3723  10
   0 -13 -11 476.455 53.8529  12
   0  13 -11 341.032 74.8371  21
   0  13 -11 383.381 47.1360  14
   0 -13 -12 14.9185 84.0274  24
   0  13 -12-37.4946 76.0669  26
   0  13 -12 56.8575 43.4233   2
   0  13 -12 95.3222 86.1238   1
   0 -13 -12 78.8018 46.8190   2
   0 -13  12 66.8656 102.226   6
   0  13  12 65.6484 86.3466   6
   0 -13 -12 109.621 90.8369   1
   0 -13 -12 13.5508 39.9789  11
   0 -13 -12-7.47019 54.2175  12
   0  13 -12 26.2739 43.8373  11
   0  13 -12 35.2516 83.0797  21
   0 -13  12 8.79153 55.9558   9
   0 -13 -13 127.862 95.3292  24
   0  13 -13 79.9536 74.1548  26
   0 -13 -13 80.1836 93.4691   1
   0  13  13 49.4649 87.5420   6
   0 -13  13-5.76784 107.112   6
   0  13 -13 27.4172 44.9825   2
   0  13 -13-8.44085 88.2108   1
   0  13 -13 152.944 113.301   3
   0 -13 -13 145.327 51.3000   2
   0 -13 -13 0.59596 55.4037  12
   0  13 -13-103.622 90.0499  21
   0 -13  13 3.86536 59.3180   9
   0  13 -14 58.8918 86.2608  26
   0 -13 -14 56.5966 122.782  25
   0  13  14 179.666 95.2228   6
   0  13 -14 98.2690 90.4198   1
   0  13 -14 88.4006 51.4613   2
   0 -13 -14 123.346 90.8360   1
   0  13 -14 218.614 116.936   3
   0 -13  14 134.956 103.886   6
   0 -13 -14 219.760 52.0897   2
   0 -13 -14 73.7549 57.0029  12
   0  13 -14 112.163 85.3932  21
   0 -13  14 85.0794 66.8741   9
   0 -13 -15 176.482 124.278  25
   0  13 -15 11.2142 82.8438  26
   0  13 -15 214.599 143.970  29
   0  13 -15 49.6087 50.3244   2
   0 -13  15-36.8827 103.353   6
   0  13 -15-74.3799 108.628   3
   0 -13 -15 67.4667 53.1344   2
   0  13 -15-44.3660 82.6735  21
   0 -13  15-34.9729 60.2878   9
   0 -13 -16 245.858 48.4640   2
   0  13 -16 74.5287 78.9688  21
   0 -13 -16 163.651 83.1450  16
   0 -13 -16 100.282 116.257  25
   0  13 -16 21.7136 87.4299  24
   0  13 -17 28.8305 65.3882  21
   0 -13 -17 211.808 71.1152  16
   0  13 -17 158.518 74.0905  24
   0 -13 -17 132.335 103.796  25
   0 -13 -18-51.9186 54.1623  16
   0 -13 -18-41.2089 80.0931  25
   0  13 -18 34.7962 56.1360  24
   0  13 -18 20.2455 47.4606  21
   0  13  18-3.71623 30.8029   7
   0  13 -19-9.95990 30.1183  12
   0 -13 -19 3.94622 57.7572  25
   0  13 -19 15.5682 33.1922  24
   0  13 -20 1.85917 27.7980  25
   0 -14   0 8426.78 183.870   5
   0  14   0 10284.8 211.586   3
   0  14   1 259.422 47.8419   3
   0 -14   1 182.441 24.0870   5
   0 -14  -1 219.615 23.2970   5
   0  14  -1 264.726 48.4317   3
   0 -14   2 1703.68 47.1076   5
   0  14   2 1418.04 57.6886  30
   0 -14   3 1223.02 39.9247   5
   0  14  -3 1099.31 34.6091   1
   0 -14  -3 1209.10 36.2835   1
   0 -14   3 1404.67 46.2623   6
   0  14   3 973.154 47.9579  30
   0  14  -4 2189.71 62.5567   1
   0 -14   4 2066.33 59.4162   5
   0 -14  -4 2427.82 91.0434   4
   0 -14  -4 2416.02 65.8956   1
   0 -14   4 2420.68 74.5693   6
   0  14   4 2295.19 69.6713   6
   0  14   4 2163.48 70.2445  30
   0 -14  -5 1138.08 50.0798   1
   0 -14  -5 1064.03 69.6860   4
   0 -14   5 905.960 38.1656   5
   0  14  -5 883.611 44.9438   1
   0  14   5 1016.94 53.9143   6
   0 -14   5 1160.85 60.5764   6
   0  14   5 850.224 46.9978  30
   0  14   6 4254.47 117.505   6
   0 -14   6 4432.29 125.182   6
   0 -14   6 3718.68 92.1691   5
   0  14  -6 4194.65 111.329   1
   0 -14  -6 3625.19 86.7701   2
   0 -14  -6 4510.00 116.419   1
   0 -14  -6 4436.03 132.078   4
   0  14   7 517.828 57.7177   6
   0 -14   7 645.525 66.8668   6
   0  14  -7 545.332 52.1905   1
   0  14  -7 472.347 25.6807   2
   0 -14   7 478.788 33.2983   5
   0 -14  -7 548.363 27.1845   2
   0 -14  -7 609.790 54.5333   1
   0 -14   8 7597.60 170.487  10
   0 -14   8 8088.04 214.036   6
   0  14   8 7702.24 203.470   6
   0  14  -8 7529.54 163.017   2
   0 -14  -8 7546.20 164.318   2
   0 -14  -8 8769.80 208.942   1
   0 -14   8 7195.89 165.012   5
   0  14  -8 8270.16 201.949   1
   0 -14  -8 7772.05 188.756  24
   0 -14  -9 4497.08 108.210   2
   0 -14   9 4314.26 107.271   5
   0  14  -9 4504.91 107.274   2
   0  14  -9 4700.18 150.804   1
   0 -14  -9 4817.30 154.270   1
   0 -14  -9 4810.47 140.830  24
   0  14  -9 4460.17 110.111  14
   0 -14  -9 4641.97 120.532  12
   0 -14   9 4775.92 115.452  10
   0  14  -9 5035.74 135.719  21
   0  14   9 4488.26 151.938   6
   0 -14   9 4659.95 163.174   6
   0  14 -10 7225.22 200.765   1
   0 -14 -10 7268.12 152.225   2
   0  14 -10 6557.16 148.689   2
   0 -14 -10 7793.96 209.689   1
   0 -14 -10 6323.69 181.091  24
   0  14 -10 6370.99 166.313  26
   0  14 -10 5890.44 152.157  14
   0 -14 -10 6472.15 161.421  12
   0 -14  10 7276.54 158.936  10
   0 -14 -10 6306.52 149.336  11
   0  14 -10 6433.42 149.454  11
   0  14 -10 6142.14 179.494  21
   0 -14  10 6542.94 214.527   6
   0  14  10 6321.32 198.420   6
   0  14 -11 219.858 46.4268  14
   0  14 -11 310.458 66.9777  26
   0 -14 -11 425.411 83.8991  24
   0 -14 -11 302.156 39.1862  11
   0 -14  11 348.653 57.4375  10
   0 -14 -11 243.206 53.0798  12
   0  14 -11 289.639 41.6011  11
   0  14 -11 241.843 75.0003  21
   0 -14 -11 398.537 86.6750   1
   0  14  11 361.856 86.4226   6
   0 -14 -11 315.825 43.6656   2
   0 -14  11 326.786 96.8829   6
   0  14 -11 305.041 81.4965   1
   0  14 -11 305.123 40.6370   2
   0  14 -12 1114.73 81.6012  26
   0 -14 -12 1110.73 68.0120  12
   0  14 -12 1188.87 57.9061  11
   0 -14  12 1267.70 73.7862  10
   0 -14 -12 1075.55 54.6221  11
   0  14 -12 1219.69 103.396  21
   0  14 -12 1189.13 57.6861   2
   0 -14 -12 1322.38 61.5936   2
   0 -14 -12 1256.48 112.441   1
   0  14 -12 1103.45 106.462   1
   0 -14  12 1111.55 122.952   6
   0  14  12 965.266 104.733   6
   0 -14  12 1277.48 71.6188   9
   0  14 -13 35.3290 76.1100  26
   0 -14  13 3.75420 99.1096   6
   0  14 -13 94.5890 122.894   3
   0  14 -13 18.3414 80.6871   1
   0 -14 -13 4.60524 48.6525   2
   0  14  13 94.5550 86.8306   6
   0 -14 -13-17.6591 86.4217   1
   0  14 -13 49.8602 44.6631   2
   0 -14 -13 26.5661 54.7029  12
   0  14 -13 51.9500 92.0697  21
   0 -14  13 19.9143 61.8423   9
   0 -14 -14 249.051 51.4138   2
   0  14 -14 171.915 50.8041   2
   0  14  14 138.824 89.3357   6
   0  14 -14 71.8448 116.362   3
   0 -14 -14 282.116 89.2656   1
   0 -14  14 259.294 104.992   6
   0  14 -14 95.9843 83.9219   1
   0  14 -14 224.935 84.7151  26
   0 -14 -14 147.624 115.517  25
   0  14 -14 67.0157 91.3905  21
   0 -14  14 187.825 67.7515   9
   0 -14 -15 168.040 89.0523  16
   0 -14 -15 118.233 48.6022   2
   0  14 -15 36.1282 45.2309   2
   0  14 -15 25.8353 86.0432  21
   0 -14  15 27.5856 59.5611   9
   0 -14 -15 81.6816 119.451  25
   0  14 -15 31.0557 84.7389  26
   0 -14 -16 59.6620 82.7471  16
   0  14 -16 91.2021 74.9388  21
   0 -14  16 23.3377 49.9352   9
   0  14 -16-24.3046 85.0398  24
   0 -14 -16-141.357 113.742  25
   0  14 -17 146.259 63.9729  21
   0 -14 -17 361.934 70.5823  16
   0 -14 -17 239.333 100.666  25
   0  14 -17 204.366 71.3099  24
   0 -14 -18 168.028 53.2178  16
   0  14 -18 109.678 54.1877  24
   0 -14 -18 154.650 79.6451  25
   0  14 -18-0.66925 46.5326  21
   0  14  18 44.9798 26.3779   7
   0  14 -19 17.7346 28.2969  12
   0  14 -19-36.2874 29.3429  24
   0 -14 -19-73.5876 53.6047  25
   0 -15   0-8.14842 22.5973   5
   0  15   0 15.9603 42.9830   3
   0  15  -1 1323.50 66.4514   3
   0  15   1 1414.87 67.5483   3
   0 -15   2 609.372 31.1711   5
   0  15  -2 567.745 56.7679   3
   0 -15  -3 77.7057 12.5877   1
   0 -15   3 91.8558 25.7401   5
   0  15   3 130.275 33.3335  30
   0  15  -4 3095.01 79.6165   1
   0 -15  -4 3812.35 116.625   4
   0 -15  -4 3491.19 83.5239   1
   0 -15   4 3136.90 78.5276   5
   0  15   4 3273.21 87.2970   6
   0 -15   4 3446.74 92.1057   6
   0  15   4 2557.31 86.6082  30
   0  15  -5 357.933 32.8667   1
   0 -15  -5 387.280 35.7761   1
   0 -15  -5 476.198 59.0742   4
   0 -15   5 368.632 31.5346   5
   0 -15   5 367.473 47.7239   6
   0  15   5 347.753 41.2592   6
   0 -15   6 218.922 52.5098   6
   0  15  -6 176.880 36.6410   1
   0  15   6 169.830 45.0572   6
   0 -15  -6 202.923 56.2540   4
   0 -15   6 181.546 30.0033   5
   0 -15  -6 150.123 38.1508   1
   0  15   7 545.783 58.7830   6
   0 -15   7 571.001 65.5196   6
   0 -15  -7 533.745 54.3719   1
   0  15  -7 459.661 48.9402   1
   0 -15  -7 482.214 26.2673   2
   0 -15   7 551.698 35.5404   5
   0 -15   8 43.2046 35.4557  10
   0 -15   8 89.7322 33.1307   5
   0  15  -8 25.7052 23.5017   2
   0 -15  -8 33.8116 52.8411   1
   0 -15   8 95.2415 65.3915   6
   0 -15  -8 38.6475 23.8271   2
   0  15   8 8.20562 59.9042   6
   0  15  -8 79.8364 49.7452   1
   0 -15  -9 3084.33 84.5441  23
   0 -15  -9 3038.58 79.0862   2
   0  15  -9 2874.55 77.4019   2
   0  15  -9 2864.84 115.326   1
   0 -15   9 2844.22 79.4438   5
   0 -15  -9 3402.11 124.609   1
   0 -15  -9 3070.73 92.3154  12
   0 -15   9 3217.77 89.9446  10
   0  15  -9 3338.69 111.499  21
   0  15   9 2943.90 121.804   6
   0 -15   9 3082.07 134.108   6
   0  15 -10 2066.59 71.2427  14
   0  15 -10 2041.77 90.9861  26
   0 -15 -10 2230.54 68.0113   2
   0  15 -10 2054.64 109.498   1
   0  15 -10 2033.53 65.4320   2
   0 -15 -10 2302.05 115.252   1
   0 -15  10 2501.95 80.3154  10
   0 -15 -10 2465.94 81.9675  12
   0 -15 -10 1914.77 64.8606  11
   0  15 -10 2183.36 103.224  21
   0 -15  10 2310.12 129.227   6
   0  15  10 2107.62 115.025   6
   0  15 -11 688.686 49.1507  14
   0  15 -11 633.637 72.1542  26
   0  15 -11 700.931 85.4594   1
   0  15 -11 617.647 44.4570   2
   0 -15 -11 735.465 47.1626   2
   0 -15 -11 786.519 90.7257   1
   0  15 -11 615.726 43.9687  11
   0 -15  11 768.730 65.1417  10
   0 -15 -11 655.297 44.4441  11
   0 -15 -11 594.153 58.8745  12
   0  15 -11 662.503 90.3996  21
   0  15  11 568.794 89.2223   6
   0 -15  11 726.276 104.993   6
   0  15 -12 440.122 73.1815  26
   0  15 -12 269.320 44.8844   2
   0 -15 -12 366.181 46.8932   2
   0  15  12 291.378 87.3297   6
   0 -15 -12 305.000 85.1550   1
   0  15 -12 274.913 82.2546   1
   0 -15  12 139.164 97.2849   6
   0 -15  12 436.797 64.1386  10
   0 -15 -12 430.491 58.1109  12
   0  15 -12 398.629 92.7224  21
   0 -15  12 295.419 64.5749   9
   0 -15 -13-10.2409 45.8185   2
   0 -15 -13 51.5692 83.6722   1
   0  15 -13-67.6600 121.340   3
   0  15 -13 12.0675 45.5201   2
   0  15 -13 30.7832 81.2426   1
   0 -15  13 30.7676 97.0822   6
   0  15 -13 60.0727 73.1452  26
   0  15 -13 0.77456 87.6272  21
   0 -15  13 5.24868 63.7095   9
   0 -15 -14 110.761 92.3282  16
   0  15 -14 48.5113 118.326   3
   0 -15 -14 26.2657 46.8865   2
   0 -15 -14 73.2305 77.9372   1
   0 -15  14 45.6418 95.3932   6
   0  15 -14 0.39648 45.7142   2
   0 -15 -14 35.1423 117.582  25
   0  15 -14-22.1755 81.4420  26
   0  15 -14 145.248 91.7571  21
   0 -15  14 20.3000 65.9126   9
   0 -15 -15 19.8075 86.2352  16
   0 -15 -15-45.0986 43.9984   2
   0  15 -15-6.08585 82.5622  21
   0 -15  15 39.3914 62.0746   9
   0 -15 -15 29.2728 113.982  25
   0  15 -16 246.670 77.3022  21
   0 -15  16 401.808 56.5091   9
   0  15 -16 386.940 88.9451  24
   0 -15 -17-62.2040 68.6196  16
   0  15 -17 63.1640 61.0358  21
   0  15  17-14.0343 31.4717   7
   0  15 -17-77.1532 67.7823  24
   0 -15 -17 146.476 95.0923  25
   0  15 -18 123.275 51.4957  24
   0 -15 -18 155.330 72.3804  25
   0  15 -18 141.092 47.0644  21
   0 -15 -18 232.616 52.2063  16
   0  15 -19-9.85251 25.0790  12
   0 -15 -19 58.3460 46.9928  25
   0 -16   0 153.529 26.9999   5
   0  16   0 193.845 51.1361   3
   0  16   1 308.206 52.4823   3
   0 -16   1 246.323 28.3358   5
   0  16  -1 244.155 50.5360   3
   0 -16   2 10229.4 221.678   5
   0  16  -2 12187.6 259.707   3
   0 -16   3 5629.33 121.074   5
   0  16   3 4845.55 131.798  30
   0 -16   4 664.067 35.1454   5
   0 -16  -4 589.587 28.7653   1
   0 -16  -4 700.883 64.0070   4
   0 -16   4 667.695 42.5857   6
   0 -16  -5 553.317 36.4832   1
   0 -16   5 536.295 35.1092   5
   0  16  -5 499.763 34.3404   1
   0 -16  -5 652.922 67.4128   4
   0 -16   5 590.834 49.4921   6
   0  16  -6-1.59978 31.7240   1
   0 -16   6 41.0259 47.9811   6
   0 -16  -6 95.1162 35.8687   1
   0  16   6 60.2399 44.1459   6
   0 -16   6 34.5536 29.5771   5
   0 -16  -6 37.0281 54.3468   4
   0 -16   7 68.6682 34.1892  10
   0 -16  -7 96.9312 44.3359   1
   0 -16   7 101.259 31.4201   5
   0 -16   7 74.7885 56.9810   6
   0  16  -7 84.3531 41.5318   1
   0  16   7 128.409 51.8772   6
   0 -16   8 7823.40 184.916  10
   0  16  -8 8297.92 209.446   1
   0 -16  -8 8211.29 174.939   2
   0 -16   8 7983.43 178.498   5
   0  16   8 7887.60 212.934   6
   0 -16   8 8629.34 225.029   6
   0 -16   9 6798.70 156.960  10
   0 -16  -9 6669.12 161.353  12
   0  16  -9 6542.39 186.713   1
   0 -16   9 6101.29 146.870   5
   0 -16  -9 6661.64 146.600   2
   0 -16  -9 6491.71 151.387  23
   0 -16   9 6632.95 201.401   6
   0  16   9 6426.99 190.376   6
   0  16 -10 3545.91 120.927  26
   0  16 -10 3852.35 97.9710   2
   0 -16 -10 4519.31 152.798   1
   0  16 -10 3719.48 143.110   1
   0 -16 -10 4190.04 99.6340   2
   0 -16 -10 3899.78 113.819  12
   0 -16  10 4040.91 113.978  10
   0  16 -10 3652.91 135.422  21
   0  16  10 3787.07 147.445   6
   0 -16  10 3793.29 158.025   6
   0  16 -11 274.762 68.1240  26
   0 -16  11 333.746 93.3733   6
   0 -16 -11 375.558 42.3568   2
   0  16 -11 437.286 79.4710   1
   0 -16 -11 517.906 82.5721   1
   0  16  11 429.096 85.6524   6
   0  16 -11 436.515 41.9989   2
   0 -16  11 393.463 62.6847  10
   0 -16 -11 407.624 55.9362  12
   0  16 -11 368.297 85.3915  21
   0  16 -11 345.937 47.1091  14
   0  16 -12 146.382 71.0961  26
   0  16 -12 261.580 121.793   3
   0  16 -12 194.495 42.0949   2
   0 -16 -12 218.821 82.1491   1
   0 -16 -12 242.981 43.3363   2
   0 -16  12 208.832 96.8905   6
   0 -16 -12 204.964 56.0948  12
   0 -16  12 206.036 64.6710  10
   0  16 -12 101.943 93.0459  21
   0 -16  12 222.129 65.6481   9
   0 -16 -13 436.178 96.4757  16
   0  16 -13 373.090 46.8900   2
   0 -16 -13 380.365 47.0172   2
   0  16 -13 557.205 135.442   3
   0 -16  13 281.545 99.2541   6
   0 -16 -13 313.323 81.0985   1
   0  16 -13 324.249 79.8391  26
   0  16 -13 217.093 96.3889  21
   0 -16  13 408.336 66.7083   9
   0 -16 -14-5.76567 92.7733  16
   0 -16 -14 32.5186 43.2093   2
   0  16 -14 80.4577 43.8679   2
   0  16 -14 50.4230 118.340   3
   0  16 -14 73.0459 93.8286  21
   0 -16  14 112.765 71.0972   9
   0  16 -14 30.4884 76.4039  26
   0 -16 -14-36.6990 115.739  25
   0 -16 -15 58.5797 57.0060  17
   0 -16 -15-27.0701 89.6510  16
   0  16 -15 132.816 85.6225  21
   0 -16  15 24.6634 62.8251   9
   0 -16 -15-67.7378 115.490  25
   0 -16 -16 48.6641 80.8787  16
   0  16 -16 62.4460 75.6950  21
   0 -16  16 41.8015 52.2140   9
   0 -16 -16 72.0217 104.672  25
   0 -16 -17 253.611 93.8099  25
   0  16 -17 234.227 70.1726  24
   0 -16 -17 449.353 70.8438  16
   0  16 -17 193.019 62.1870  21
   0 -16 -18 33.4283 65.2189  25
   0  16 -18 59.4662 47.3548  24
   0  16 -18 1.19370 41.3891  21
   0 -16 -18 60.3600 46.5841  16
   0 -16 -19 14.6449 42.4846  25
   0  16 -19 1.12780 21.2435  12
   0 -17   0-13.2129 27.5420   5
   0  17   0 25.9421 48.5095   3
   0  17  -1 1174.72 69.9425   3
   0 -17   1 1071.12 43.0658   5
   0 -17   2 349.895 30.9208   5
   0  17  -2 419.309 60.3679   3
   0 -17   3 1414.63 49.2796   5
   0  17  -3 1522.92 86.7853   3
   0 -17   4 5918.63 128.912   5
   0 -17  -4 6817.21 174.587   4
   0 -17   5 35.4021 30.3069   5
   0 -17  -5 16.6041 23.6487   1
   0 -17  -5 1.00791 57.0340   4
   0 -17   5 49.9277 39.4960   6
   0 -17   6-5.34252 31.1846  10
   0  17  -6-20.3007 44.2123  21
   0 -17   6 5.97823 31.3770   5
   0 -17  -6 33.9936 31.4046   1
   0 -17  -6-12.2274 54.1683   4
   0 -17   6 10.5904 47.3708   6
   0 -17  -7 258.447 42.8489   1
   0 -17   7 167.904 32.9390   5
   0 -17   7 175.463 56.7474   6
   0 -17   7 202.163 36.8552  10
   0 -17   8-20.5819 63.9679   6
   0 -17  -8 38.1733 46.0202   1
   0 -17   8 17.4001 34.3954   5
   0 -17  -8 50.1044 55.8051  16
   0 -17   8 54.7167 41.5140  10
   0 -17  -8 27.8281 38.2941  12
   0 -17   9 816.410 57.8943  10
   0 -17  -9 977.723 57.2581  12
   0 -17   9 718.246 85.0085   6
   0 -17  -9 699.223 37.1094   2
   0 -17   9 929.376 46.8555   5
   0 -17  -9 704.576 71.4808   1
   0 -17 -10 1649.47 75.0954  12
   0 -17  10 1963.09 75.9980  10
   0 -17  10 1671.70 112.813   6
   0 -17 -10 1894.87 102.941   1
   0 -17 -10 1801.96 58.4242   2
   0 -17 -11 4111.63 159.178   1
   0 -17 -11 4261.27 107.908   2
   0  17 -11 3633.48 130.517  26
   0 -17 -11 4962.51 147.356  16
   0 -17  11 4846.78 126.101  10
   0 -17 -11 4253.89 124.592  12
   0  17 -11 4130.93 151.440  21
   0 -17  11 3336.92 163.494   6
   0 -17 -12 40.4313 40.1139   2
   0 -17 -12 2.96772 70.5171   1
   0 -17  12 39.8802 87.6081   6
   0  17 -12-39.3044 125.842   3
   0  17 -12 77.7010 71.2103  26
   0 -17 -12-44.4280 87.4437  16
   0 -17  12 54.7394 67.1750  10
   0  17 -12 43.1992 91.1626  21
   0 -17  12-26.7688 62.0081   9
   0  17 -13-11.2309 116.124   3
   0 -17 -13 126.208 41.1953   2
   0 -17 -13 49.5327 92.9073  16
   0  17 -13-14.9066 95.1664  21
   0 -17  13-14.3169 65.8695   9
   0  17 -13 51.4177 74.4242  26
   0  17 -14 39.3469 116.690   3
   0  17 -14-13.0554 73.2422  26
   0 -17 -14 35.3777 117.693  25
   0  17 -14 0.73939 92.7843  21
   0 -17  14 31.4459 70.8988   9
   0 -17 -14 153.830 94.8474  16
   0 -17 -15 494.390 118.306  25
   0  17 -15 300.092 87.4047  21
   0 -17  15 608.139 68.6340   9
   0 -17 -15 427.117 62.3582  17
   0 -17 -15 435.587 91.2645  16
   0 -17 -16 195.120 107.470  25
   0 -17 -16-18.8036 78.8072  16
   0  17 -16 64.9354 71.1630  21
   0 -17  16 49.6240 52.5801   9
   0  17 -17 599.026 64.2338  21
   0 -17 -17 580.408 93.5669  25
   0  17 -17 686.233 69.9666  24
   0  17 -18 1.10598 38.5152  21
   0 -17 -18-0.31181 44.0674  16
   0 -17 -18 30.4734 64.3088  25
   0  17 -18 41.2922 41.4631  24
   0 -18   0 73.1252 29.0830   5
   0  18   0 101.670 53.8797   3
   0 -18   1 4781.28 113.741   5
   0  18  -1 5556.78 148.969   3
   0  18  -2 5392.28 151.846   3
   0 -18   2 4784.57 113.918   5
   0 -18   3 8999.57 196.745   5
   0  18  -3 9806.63 238.302   3
   0  18  -4 3497.25 133.586   3
   0 -18   4 3256.10 85.9321   5
   0 -18  -5 3286.75 120.509   4
   0 -18   5 2906.58 79.7075   5
   0 -18   6 46.9973 34.2840  10
   0  18  -6-11.1631 47.6640  21
   0 -18   6 22.1418 33.7146   5
   0 -18  -6-1.06428 58.9854   4
   0 -18   6-1.35353 45.2575   6
   0 -18   7 1847.17 65.8157  10
   0 -18   7 1888.75 88.3492   6
   0  18  -7 1961.01 83.5936  21
   0 -18   7 1806.79 60.1117   5
   0 -18  -7 1797.69 72.0125   1
   0 -18  -8 4237.59 130.603   1
   0 -18   8 4120.54 106.306   5
   0 -18   8 4238.08 142.827   6
   0 -18  -8 4506.49 118.047  12
   0 -18   8 4551.52 114.231  10
   0 -18  -9 7855.21 187.538  16
   0 -18  -9 7452.62 177.196  12
   0 -18   9 7476.58 175.544  10
   0 -18  -9 8011.09 203.059   1
   0 -18   9 7440.53 212.128   6
   0 -18  10 5758.13 142.892  10
   0 -18 -10 5441.32 144.178  12
   0  18 -10 5040.92 146.434  26
   0 -18 -10 5847.29 161.176  16
   0 -18  10 4577.93 176.746   6
   0  18 -11 1842.85 91.7348  26
   0 -18  11 2361.18 94.0798  10
   0  18 -11 1906.55 117.216  21
   0 -18 -11 2242.21 111.033  16
   0 -18 -12 873.097 98.9685  16
   0  18 -12 602.812 78.2295  26
   0 -18  12 827.805 71.7915  10
   0  18 -12 817.349 101.961  21
   0 -18  12 912.028 78.8363   9
   0  18 -12 931.537 146.080   3
   0 -18 -12 685.688 44.8566   2
   0  18 -13-45.4666 125.641   3
   0 -18 -13-111.192 94.1656  16
   0  18 -13 127.522 93.7961  21
   0 -18  13-17.6212 69.6864   9
   0 -18 -13-147.785 114.751  25
   0  18 -13 128.205 72.9514  26
   0 -18 -14-113.950 95.6883  16
   0  18 -14 32.8429 92.6279  21
   0 -18  14 54.7912 70.4684   9
   0  18 -14 88.0600 73.3955  26
   0 -18 -14-8.47145 117.449  25
   0 -18 -15 211.174 87.3750  16
   0 -18 -15 153.308 59.4247  17
   0  18 -15 84.6701 82.4526  21
   0 -18  15 337.545 66.1299   9
   0 -18 -15 439.942 115.344  25
   0  18 -16 117.208 70.3860  21
   0 -18  16 93.9682 54.1079   9
   0 -18 -16-51.2645 105.499  25
   0  18 -17 46.8358 55.7775  21
   0 -18 -17 116.631 62.7443  16
   0  18 -17 124.192 58.5316  24
   0 -18 -17 62.8485 81.7966  25
   0  18 -18 27.7047 37.6261  21
   0 -18 -18 101.702 59.4100  25
   0  18 -18 85.9236 36.9653  24
   0 -18 -18 142.838 40.5667  16
   0  19   0-30.5638 57.5437   3
   0  19  -1 531.654 64.9250   3
   0 -19   1 550.276 37.6603   5
   0 -19   2 17622.5 372.887   5
   0  19  -2 19911.7 415.168   3
   0 -19   3 1676.83 57.1746   5
   0  19  -3 1833.71 97.9683   3
   0 -19  -4 1852.82 96.8681   4
   0 -19   4 1634.48 58.0500   5
   0  19  -4 1940.99 101.477   3
   0 -19   5 846.394 51.5177  22
   0 -19  -5 892.438 57.0695  16
   0  19  -5 830.329 94.9903   3
   0 -19   5 691.692 43.7312   5
   0 -19  -5 800.904 76.8553   4
   0  19  -6 986.614 62.7358  21
   0 -19  -6 976.530 78.4621   4
   0 -19   6 821.234 46.1414   5
   0 -19   6 836.416 47.4403  10
   0  19  -7 1027.61 68.9112  21
   0 -19   7 866.574 50.9851  10
   0 -19  -7 975.561 53.2990  12
   0 -19   7 993.575 48.9132   5
   0 -19   8 94.2694 47.6595  10
   0 -19  -8 69.2114 43.2861  12
   0 -19   8 61.2609 38.6966   5
   0 -19   9 877.829 60.9354  10
   0 -19  -9 853.707 59.8504  12
   0 -19  -9 933.967 79.2275  16
   0 -19   9 828.312 48.5591   5
   0  19  -9 1010.58 127.570   3
   0 -19 -10 1221.86 67.6918  12
   0 -19  10 1248.13 72.5921  10
   0 -19 -10 1326.92 93.3207  16
   0  19 -10 977.471 72.6056  26
   0  19 -10 1275.17 154.142   3
   0 -19  11 1907.62 89.6572  10
   0 -19 -11 1932.67 107.130  16
   0  19 -12 90.7837 133.172   3
   0  19 -12-38.0139 67.5758  26
   0 -19 -12-48.0116 94.3021  16
   0 -19  12 20.2109 69.9336  10
   0  19 -12 26.3617 99.1966  21
   0 -19  12 5.43437 66.9060   9
   0  19 -13-47.4327 122.855   3
   0 -19 -13 17.0002 91.9248  16
   0  19 -13 49.7057 90.1576  21
   0 -19  13-56.0073 66.2807   9
   0 -19 -13-171.240 114.734  25
   0  19 -13-15.8570 69.3126  26
   0 -19 -14 8.37229 67.7980  17
   0 -19 -14 248.977 94.9726  16
   0  19 -14 65.5580 88.9892  21
   0 -19  14 135.682 67.2813   9
   0 -19 -14 48.0275 116.145  25
   0  19 -14 44.4655 65.8062  26
   0 -19 -15 4.76022 56.7408  17
   0 -19 -15 93.9740 88.4661  16
   0  19 -15-24.8805 82.2375  21
   0 -19  15 133.972 63.5325   9
   0 -19 -16 522.702 79.2166  16
   0  19 -16 223.317 69.9483  21
   0 -19  16 419.002 55.2760   9
   0 -19 -16 481.950 102.769  25
   0  19 -17 37.9584 52.9278  21
   0 -19 -17 132.934 59.9146  16
   0  19 -17 18.5184 54.2296  24
   0 -19 -17 92.1595 76.2988  25
   0  19 -18 69.4452 31.8043  24
   0  19 -18 104.070 33.3428  21
   0  20   0 9096.30 233.862   3
   0  20  -1 6544.93 177.145   3
   0 -20   1 6049.82 140.425   5
   0 -20   2 28927.1 591.130   5
   0  20  -2 29762.9 630.500   3
   0  20  -3 6786.98 191.804   3
   0 -20   3 6185.07 144.085   5
   0 -20  -4 11089.6 238.853  16
   0 -20   4 9885.85 228.337  10
   0  20  -4 11399.5 283.392   3
   0 -20   4 10311.9 227.456   5
   0 -20  -4 12457.1 283.347   4
   0 -20   5 519.259 47.0236  22
   0 -20  -5 423.280 55.6864  16
   0 -20  -5 483.970 73.6467   4
   0  20  -5 452.163 91.3485   3
   0 -20   5 348.038 41.7283   5
   0 -20  -6 68.7590 38.1152  12
   0 -20   6 102.428 40.4404  10
   0  20  -6 196.300 57.0150  21
   0 -20  -6 108.501 61.2953   4
   0 -20   6 63.5428 37.6375   5
   0  20  -6 11.7607 90.5058   3
   0  20  -7 126.154 59.8198  21
   0 -20  -7 214.863 43.5840  12
   0 -20   7 226.584 44.4603  10
   0 -20   7 159.764 39.3153   5
   0  20  -7 221.938 99.6937   3
   0 -20   8 1847.06 71.2080  10
   0 -20  -8 1760.13 72.2363  12
   0 -20   8 1618.72 61.7580   5
   0 -20   9 5103.98 135.721  10
   0 -20  -9 5030.62 133.658  12
   0 -20  -9 5229.38 150.602  16
   0 -20  10 249.930 65.6008  10
   0  20 -10 195.755 128.230   3
   0 -20 -10 125.169 83.9187  16
   0 -20  11 2692.99 104.164  10
   0 -20 -11 2745.53 122.994  16
   0  20 -12 26.3330 66.2550  26
   0 -20 -12 38.5558 93.6193  16
   0 -20  12-12.0783 69.4680  10
   0  20 -12 102.940 93.1062  21
   0 -20  12 127.891 67.4243   9
   0  20 -13 11.2518 120.401   3
   0 -20 -13-64.2543 93.8365  16
   0  20 -13 49.0966 97.8082  21
   0 -20  13-18.1793 70.6218   9
   0  20 -13-105.699 65.8156  26
   0 -20 -13-87.6440 115.068  25
   0 -20 -14 317.460 95.6975  16
   0 -20 -14 116.940 67.1862  17
   0  20 -14-9.13923 90.3184  21
   0 -20  14 155.852 71.9572   9
   0 -20 -14 93.4384 110.915  25
   0 -20 -15 66.6161 86.1778  16
   0  20 -15 116.201 80.0785  21
   0 -20  15 81.0367 59.3769   9
   0 -20 -15 153.258 104.422  25
   0 -20 -16-69.2472 72.3282  16
   0  20 -16-6.18315 64.6936  21
   0 -20  16-6.45358 47.9800   9
   0 -20 -16-51.5624 87.7685  25
   0 -20 -17 219.465 56.6064  16
   0  20 -17 85.5696 47.9445  21
   0 -20  17 152.208 30.0024   9
   0  20 -17 151.510 52.6024  24
   0 -20 -17 52.5699 68.3346  25
   0  20 -18 9.69915 26.4975  21
   0  21   0-38.9486 65.5003   3
   0  21  -1 1430.97 88.2091   3
   0 -21   1 1410.01 55.6688   5
   0 -21  -2 4136.84 118.837  17
   0  21  -2 4201.43 143.823   3
   0 -21   2 3976.23 103.174   5
   0 -21   3 13967.8 277.412  22
   0 -21  -3 13744.5 286.459  17
   0 -21  -3 12701.9 281.290  16
   0  21  -3 13169.1 317.434   3
   0 -21   3 12069.8 269.975   5
   0 -21   3 11833.5 270.625  10
   0 -21  -4 9317.61 212.884  16
   0 -21   4 8576.27 200.965  10
   0 -21  -4 9850.23 253.268   4
   0  21  -4 9686.24 256.742   3
   0 -21   4 9033.55 199.864   5
   0 -21   5 634.891 57.1729  22
   0 -21  -5 590.645 61.2381  16
   0 -21   5 471.364 44.4606   5
   0  21  -5 614.010 93.0940   3
   0 -21  -5 458.011 73.6614   4
   0  21  -6 2824.04 99.6749  21
   0 -21   6 2703.48 84.3196  10
   0 -21  -6 2766.55 86.2373  12
   0 -21  -6 2956.21 122.452   4
   0 -21   6 2645.39 80.0924   5
   0  21  -6 2844.54 149.594   3
   0  21  -7 578.922 72.4033  21
   0 -21   7 476.635 50.6831  10
   0 -21  -7 571.636 51.2546  12
   0  21  -7 558.736 113.350   3
   0 -21   7 502.284 45.8156   5
   0  21  -8 728.280 84.7180  21
   0 -21   8 850.555 49.7141   5
   0  21  -8 749.317 121.364   3
   0 -21  -8 798.417 57.1472  12
   0 -21   8 915.441 59.7185  10
   0 -21   9 115.214 42.5103   5
   0  21  -9 178.809 124.445   3
   0 -21   9 14.1142 56.0067  10
   0 -21  -9 64.5733 50.5255  12
   0  21 -10 5443.11 231.423   3
   0 -21 -10 4882.66 159.746  16
   0 -21  10 5220.05 140.841  10
   0 -21 -11 176.265 91.2510  16
   0 -21  11 79.2363 68.5587   9
   0 -21  11 43.5792 67.3447  10
   0 -21 -12 129.201 95.8531  16
   0 -21  12 173.645 70.7328  10
   0  21 -12 29.3582 99.9936  21
   0 -21  12 285.693 68.7594   9
   0  21 -13 231.918 116.324   3
   0 -21 -13 242.584 97.7390  16
   0 -21 -13 223.205 79.1166  17
   0  21 -13 239.623 96.5900  21
   0 -21  13 208.455 72.9945   9
   0 -21 -13 185.266 115.187  25
   0 -21 -14 71.9215 67.2120  17
   0 -21 -14 213.767 93.0040  16
   0  21 -14 276.043 91.8385  21
   0 -21  14-39.8704 71.1499   9
   0 -21 -14 81.8102 108.381  25
   0 -21 -15 43.7204 83.4739  16
   0  21 -15 34.9180 76.2157  21
   0 -21  15-11.0725 58.2767   9
   0 -21 -15 53.0019 99.0924  25
   0 -21 -16 64.5457 68.7178  16
   0  21 -16 95.1178 61.2455  21
   0 -21  16 40.1834 45.6382   9
   0 -21 -16-26.7288 83.9733  25
   0  21 -17 23.9317 43.0803  21
   0 -21  17 32.4849 25.8535   9
   0  21 -17-2.92841 43.5845  24
   0  22   0 13843.7 317.482   3
   0 -22   0 12399.9 287.499  17
   0 -22   1 15881.4 339.740  22
   0 -22   1 16391.4 350.151  17
   0 -22  -1 16095.9 350.252  17
   0  22  -1 15418.0 374.559   3
   0 -22   2 10184.3 220.933  22
   0 -22   2 10091.7 228.444  17
   0 -22  -2 10146.7 230.374  17
   0 -22   2 9453.47 214.874   5
   0  22  -2 9988.44 258.463   3
   0 -22   2 9532.93 214.153  10
   0 -22   3 14222.2 314.472  10
   0 -22  -3 15437.3 331.291  17
   0 -22   3 15011.6 320.414  22
   0 -22   3 15770.7 329.189  17
   0  22  -3 15611.1 366.501   3
   0 -22   3 14458.0 314.001   5
   0 -22  -4 4995.89 137.212  17
   0 -22  -4 4854.94 133.407  16
   0 -22   4 4587.95 120.091  10
   0 -22   4 4526.25 118.032   5
   0  22  -4 4939.19 170.908   3
   0 -22  -4 5294.19 170.896   4
   0 -22   5 789.602 57.5432  22
   0 -22  -5 762.166 66.7073  16
   0 -22  -5 702.987 81.9804   4
   0 -22   5 616.895 48.1211   5
   0  22  -5 554.036 97.3911   3
   0 -22   6 3914.91 112.008  10
   0 -22  -6 3856.92 123.746  16
   0  22  -6 3810.55 125.610  21
   0 -22   6 4098.89 106.231   5
   0  22  -7 102.682 71.0823  21
   0 -22   7 21.3142 49.5975  10
   0  22  -7 7.15254 106.475   3
   0 -22   7 43.4731 41.7023   5
   0  22  -8-14.0565 76.0124  21
   0 -22   8 72.6930 42.5028   5
   0  22  -8 29.2812 117.213   3
   0 -22   8 57.3702 51.7460  10
   0 -22  -8 49.1250 47.7824  12
   0 -22   9 65.1974 42.1982   5
   0 -22   9 96.0567 60.8730  10
   0 -22  -9 7.84044 49.7345  12
   0  22 -10 330.315 125.169   3
   0 -22 -10 421.193 91.9408  16
   0 -22  10 508.905 72.5172  10
   0 -22 -11 324.999 98.0433  16
   0  22 -11 4.53832 123.111   3
   0 -22  11 231.623 70.5649  10
   0 -22  11 71.8249 73.4945   9
   0 -22  12 387.060 76.8670  10
   0 -22  12 129.860 74.0160   9
   0 -22 -12 390.854 100.018  16
   0 -22 -12 190.753 84.6557  17
   0 -22 -13 8.93568 109.588  25
   0  22 -13 19.8630 96.1561  21
   0 -22  13 58.9540 67.4989   9
   0 -22 -13 93.4270 98.2216  16
   0 -22 -13 45.9171 76.1213  17
   0 -22 -14 15.0199 104.976  25
   0  22 -14 239.505 90.3632  21
   0 -22  14 145.536 67.3152   9
   0 -22 -14 78.4974 68.2737  17
   0 -22 -14 203.980 91.2695  16
   0 -22 -15 71.5599 97.6608  25
   0  22 -15-90.0652 74.2379  21
   0 -22  15 15.9718 56.0754   9
   0 -22 -15-50.0501 78.9128  16
   0 -22 -16 212.265 81.2173  25
   0  22 -16 186.886 58.6996  21
   0 -22  16 291.805 45.4592   9
   0 -22 -16 397.328 69.1665  16
   0 -22  17-2.58543 21.4930   9
   0  22 -17 30.1572 37.7426  21
   0  22 -17 20.3694 39.5903  24
   0 -23   0-12.3761 54.2516  17
   0 -23   0 22.7461 32.8783  10
   0 -23   0 10.2350 41.7635  22
   0 -23  -1 186.903 52.6469  17
   0 -23   1 246.223 56.2702  17
   0 -23  -1 126.669 44.3320  22
   0 -23   1 220.366 48.9218  22
   0 -23   1 211.825 38.5849  10
   0  23  -1 265.537 75.5232   3
   0 -23   2 10226.9 228.206  10
   0 -23  -2 10727.9 245.372  17
   0 -23  -2 10380.7 229.373  22
   0 -23   2 10292.3 233.753  22
   0 -23   2 10403.3 243.118  17
   0  23  -2 11162.3 276.263   3
   0 -23   3 6974.53 173.191  10
   0 -23  -3 8094.42 193.046  17
   0 -23  -3 7513.81 172.099  22
   0 -23   3 7267.65 180.445  22
   0 -23   3 7999.90 187.805  17
   0  23  -3 7763.94 224.320   3
   0 -23   3 7581.80 173.106   5
   0 -23   4 506.164 46.6437  10
   0  23  -4 546.471 95.3121   3
   0 -23   4 544.446 49.0771   5
   0 -23  -4 537.161 82.3515   4
   0 -23  -4 584.285 67.5016  17
   0 -23  -4 528.124 64.6222  16
   0 -23   5 12760.5 281.702   5
   0  23  -5 13384.6 351.187   3
   0 -23  -5 13475.7 302.207  17
   0 -23  -5 12747.8 297.729  16
   0 -23  -6 83.1426 67.7145  16
   0  23  -6 116.533 68.6792  21
   0 -23  -6 52.0631 67.8463   4
   0  23  -6 107.330 98.5314   3
   0 -23   6 23.0871 43.6273   5
   0  23  -7 858.855 83.5739  21
   0 -23   7 784.190 60.2775  10
   0  23  -7 842.281 123.150   3
   0 -23   7 868.161 52.3110   5
   0  23  -8 848.636 92.6898  21
   0 -23   8 699.517 66.5808  10
   0 -23   8 698.419 50.7884   5
   0  23  -8 781.015 132.585   3
   0  23  -9 1090.86 101.486  21
   0  23  -9 1354.28 150.920   3
   0 -23   9 1064.14 55.0061   5
   0 -23   9 1368.24 80.7214  10
   0  23 -10 462.740 140.070   3
   0 -23 -10 460.084 97.2345  16
   0 -23  10 594.482 74.9292  10
   0 -23 -11 893.187 103.940  16
   0 -23 -11 917.744 98.0307  17
   0  23 -11 938.783 147.499   3
   0 -23  11 1044.20 83.3362  10
   0 -23  11 1155.77 84.2550   9
   0 -23  12 267.340 75.8168  10
   0 -23 -12 153.720 97.9579  16
   0 -23 -12 31.9241 84.6714  17
   0 -23  12 139.231 70.7617   9
   0 -23 -13-194.208 99.8416  16
   0 -23 -13-47.8087 78.0564  17
   0  23 -13 52.7966 92.6894  21
   0 -23  13 101.427 70.5217   9
   0 -23 -13-48.1821 105.606  25
   0 -23 -14 401.407 92.7370  16
   0 -23 -14 127.799 68.3017  17
   0  23 -14 181.810 82.2453  21
   0 -23  14 80.7897 67.6066   9
   0 -23 -14 136.736 103.799  25
   0 -23 -15 18.8825 75.3055  16
   0 -23 -15 38.2026 86.8370  25
   0 -23  15 50.8879 54.4622   9
   0  23 -15 8.15402 68.2025  21
   0  23 -16 47.3908 55.4372  24
   0 -23  16 20.8163 39.0240   9
   0  23 -16 58.3086 54.0794  21
   0  23 -17 59.4869 33.7789  21
   0  23 -17 34.4628 31.7230  24
   0 -24   0 7557.52 184.217  17
   0 -24   0 7493.03 170.800  22
   0 -24  -1 9159.87 203.949  22
   0 -24   1 8874.56 206.861  22
   0 -24  -1 9427.01 220.244  17
   0 -24   1 9138.36 217.223  17
   0  24  -1 9401.10 249.439   3
   0 -24  -1 8772.22 196.904  10
   0 -24   1 8689.62 199.516  10
   0 -24   2 14160.4 310.441  10
   0 -24  -2 14327.4 304.573  10
   0 -24  -2 15712.9 330.065  17
   0 -24  -2 14611.8 311.498  22
   0 -24   2 14389.2 316.140  22
   0 -24   2 14575.6 324.716  17
   0  24  -2 14597.5 357.261   3
   0 -24   3 19369.4 411.282  10
   0 -24  -3 20045.5 429.629  17
   0 -24  -3 19002.8 409.767  22
   0 -24   3 19949.1 416.621  22
   0 -24   3 20213.7 424.832  17
   0 -24   3 19345.0 410.050   5
   0  24  -3 20130.4 465.127   3
   0 -24  -3 20460.2 468.672   4
   0 -24   4 3594.13 103.937  10
   0 -24   4 3593.86 102.510   5
   0  24  -4 3558.32 155.562   3
   0 -24  -4 3722.53 123.898  17
   0 -24  -5 4687.63 145.443  16
   0 -24  -5 5072.69 148.285  17
   0 -24  -5 5354.92 178.090   4
   0 -24   5 4872.90 127.004   5
   0  24  -5 5078.22 192.122   3
   0  24  -5 4943.87 145.764  21
   0 -24   5 5308.28 140.191  18
   0 -24  -6 3826.01 130.661  16
   0 -24   6 4006.66 106.371   5
   0  24  -6 4202.33 183.232   3
   0 -24  -6 4236.13 152.890   4
   0  24  -7 1739.03 101.217  21
   0 -24   7 1914.65 80.5436  10
   0 -24   7 2055.33 72.0809   5
   0  24  -7 2214.05 148.797   3
   0 -24   8 5.86647 60.8070  10
   0 -24  -8 103.468 86.0376  17
   0  24  -8 135.416 82.8157  21
   0 -24   8 61.3952 44.7247   5
   0  24  -8 88.1395 118.514   3
   0 -24   9-33.5684 66.4023  10
   0 -24  -9 116.465 85.2074  17
   0  24  -9 70.2489 91.6747  21
   0 -24   9 91.0662 43.4393   5
   0  24  -9-28.1277 122.801   3
   0  24 -10 18.0515 128.672   3
   0 -24 -10 186.589 90.0574  17
   0 -24  10 93.4509 67.0374  10
   0 -24 -11 198.918 90.9791  17
   0 -24 -11 207.380 95.8311  16
   0 -24  11 30.9587 70.7532  10
   0  24 -11 332.157 124.910   3
   0 -24  11 174.111 71.2309   9
   0 -24  12 165.724 73.0692  10
   0 -24 -12-12.7533 96.1289  16
   0 -24 -12 44.1319 84.5676  17
   0 -24  12 43.1264 72.0504   9
   0 -24 -12 214.244 110.390  25
   0 -24 -13-123.946 79.1303  17
   0 -24 -13 241.307 97.1444  16
   0 -24  13-18.1568 70.2985   9
   0 -24 -13 195.171 107.287  25
   0 -24 -14 25.2035 65.5919  17
   0 -24 -14-138.911 88.2248  16
   0  24 -14 81.5371 80.6552  21
   0 -24  14-10.0704 60.7830   9
   0 -24 -14 27.2340 97.9995  25
   0 -24 -15 144.799 73.5092  16
   0 -24  15 167.024 52.0758   9
   0  24 -15 85.0440 66.0122  21
   0  24 -16 52.2018 48.4807  24
   0  24 -16 37.9090 49.3094  21
   0 -24  16 4.23634 35.7302   9
   0  24 -17 9.06453 29.5383  21
   0 -25   0-0.43526 47.6808  22
   0 -25   0 5.93429 56.6488  17
   0 -25   0 21.8834 38.6311  10
   0 -25   1 1382.29 70.9360  22
   0 -25  -1 1331.19 66.1163  22
   0 -25  -1 1555.31 79.9718  17
   0 -25   1 1436.17 77.5262  17
   0 -25   1 1489.77 59.7819  10
   0 -25  -1 1453.01 56.4205  10
   0 -25  -2 651.469 41.1979  10
   0 -25   2 676.541 52.9120  10
   0 -25  -2 830.565 72.5121  17
   0 -25  -2 801.728 55.5255  22
   0 -25   2 746.745 62.8807  22
   0 -25   2 775.003 69.9169  17
   0  25  -2 728.002 92.4159   3
   0 -25   3 6298.15 151.885  10
   0 -25  -3 6702.47 174.394  17
   0 -25  -3 6016.35 149.858  22
   0 -25   3 5722.96 160.511  22
   0 -25   3 6105.53 164.673  17
   0 -25  -3 7180.95 212.522   4
   0  25  -3 6597.03 204.598   3
   0 -25  -4 9596.78 219.288  22
   0 -25   4 9757.34 224.988  10
   0 -25  -4 10477.1 278.559   4
   0  25  -4 10249.7 285.976   3
   0 -25  -4 10501.9 247.324  17
   0  25  -5 328.352 105.911   3
   0 -25   5 289.888 50.8307   5
   0 -25  -5 422.194 79.3718   4
   0  25  -5 196.576 67.8608  21
   0 -25   5 254.303 56.4590  18
   0 -25   5 301.705 54.6929  10
   0 -25  -5 194.794 71.3643  17
   0 -25  -6 5475.85 163.128  16
   0  25  -6 5352.09 164.436  21
   0 -25   6 5546.17 138.639   5
   0  25  -6 5744.84 220.500   3
   0 -25  -6 5825.03 185.371   4
   0 -25   7 678.225 66.8468  10
   0 -25  -7 618.625 92.1415  16
   0  25  -7 582.832 87.3151  21
   0 -25   7 673.200 54.0185   5
   0  25  -7 797.795 130.506   3
   0 -25   8 16.4351 64.2291  10
   0 -25  -8-52.7840 89.5098  17
   0  25  -8 81.1880 88.9208  21
   0 -25   8-31.6638 43.9702   5
   0  25  -8 39.9196 113.243   3
   0 -25   9 52.4357 68.2651  10
   0 -25  -9-75.5518 87.4860  17
   0  25  -9-33.5435 96.7536  21
   0  25  -9-42.1751 128.090   3
   0 -25 -10 40.8120 85.9772  17
   0  25 -10 285.379 129.273   3
   0 -25  10 246.299 75.3230   9
   0 -25  10 171.756 72.0703  10
   0 -25 -11-13.0362 90.4510  17
   0 -25 -11 267.613 98.3341  16
   0 -25  11 48.7259 69.1195  10
   0  25 -11 108.056 122.278   3
   0 -25  11 77.5284 69.5288   9
   0 -25  12 79.3702 71.1349  10
   0 -25 -12-19.2579 94.8407  16
   0 -25 -12 78.5359 85.0924  17
   0 -25  12-96.4494 72.9479   9
   0 -25 -12-0.84809 104.258  25
   0 -25  13 1158.99 80.0273   9
   0 -25 -13 1134.01 105.346  16
   0 -25 -13 978.524 88.3128  17
   0 -25 -14 243.097 84.6987  16
   0 -25 -14 119.529 65.0734  17
   0 -25  14 44.9994 58.5544   9
   0  25 -14 57.7110 76.5572  21
   0 -25  15 218.407 49.1962   9
   0  25 -15 157.253 62.1370  21
   0  25 -16 59.6677 42.2607  24
   0  25 -16 80.0369 43.7848  21
   0 -25  16 149.794 30.9987   9
   0  25 -17 0.16304 21.8638  21
   0 -26   0 779.961 61.9214  22
   0 -26   0 774.327 71.8704  17
   0 -26   0 703.417 47.8897  10
   0 -26   1 1892.09 77.7287  22
   0 -26  -1 1848.18 75.9192  22
   0 -26  -1 1776.76 93.9942  17
   0 -26   1 1818.68 85.4601  17
   0 -26   1 1663.95 68.0827  10
   0 -26  -1 1715.28 63.0715  10
   0 -26  -2 6318.83 149.372  10
   0 -26   2 6530.55 156.618  10
   0 -26  -2 6624.52 178.827  17
   0 -26  -2 6317.23 156.980  22
   0 -26   2 6665.22 164.670  22
   0 -26   2 6379.61 170.937  17
   0  26  -2 6556.50 209.488   3
   0 -26   3 2545.20 87.0279  10
   0 -26  -3 2749.11 108.848  17
   0 -26   3 2495.38 96.9598  22
   0 -26  -3 2469.94 83.6920  22
   0 -26   3 2594.38 99.4402  17
   0  26  -3 2678.40 133.028   3
   0 -26  -4 9489.50 216.467  22
   0 -26   4 9653.43 222.417  10
   0 -26  -4 10038.0 246.085  17
   0  26  -4 9633.02 279.340   3
   0 -26  -4 10227.2 278.548   4
   0 -26   5 5412.35 143.632  10
   0 -26  -5 5556.75 164.997  17
   0  26  -5 5060.52 157.140  21
   0 -26   5 5028.60 150.671  18
   0 -26  -5 6264.72 192.465   4
   0  26  -5 6004.16 209.969   3
   0  26  -6 6904.70 192.743  21
   0  26  -6 8091.62 256.416   3
   0 -26   7 7189.89 177.768  10
   0 -26  -7 7027.92 197.277  16
   0  26  -7 6643.35 197.685  21
   0 -26   8 888.451 76.5485  10
   0 -26  -8 672.041 96.1900  17
   0  26  -8 673.772 97.1163  21
   0  26  -8 955.158 137.364   3
   0 -26   9 711.675 74.6614  10
   0 -26  -9 971.288 102.135  17
   0  26  -9 824.506 106.716  21
   0  26  -9 1057.91 144.502   3
   0  26 -10 430.144 130.777   3
   0 -26 -10 272.553 91.7455  17
   0  26 -10 164.691 102.792  21
   0 -26  10 186.856 77.0780   9
   0 -26  10 156.519 70.4295  10
   0 -26 -11 612.339 95.5485  17
   0 -26 -11 645.866 103.088  16
   0 -26  11 804.944 81.6695   9
   0 -26  11 578.027 76.9141  10
   0 -26  12 182.809 72.4035   9
   0 -26 -12 328.295 97.8461  16
   0 -26  13 573.183 72.9489   9
   0 -26 -13 520.194 90.8928  16
   0 -26 -13 547.682 79.8522  17
   0 -26 -14 21.7088 61.2079  17
   0 -26  14 65.6036 55.0248   9
   0  26 -14 115.596 71.5764  21
   0 -26  15-14.4305 43.0360   9
   0  26 -15-38.5152 54.7912  21
   0  26 -16 3.06486 33.7675  24
   0  26 -16 42.3049 38.6587  21
   0 -26  16 25.8832 26.7091   9
   0 -27   0-51.9193 54.4211  22
   0 -27   0 52.0241 68.0934  17
   0 -27   0-19.5229 40.1367  10
   0 -27   1 411.648 61.7427  22
   0 -27  -1 362.957 57.5481  22
   0 -27  -1 583.151 73.7529  17
   0 -27   1 441.009 67.9573  17
   0 -27   1 644.980 50.2972  10
   0 -27  -1 531.959 44.7906  10
   0 -27   2 1685.49 82.1799  22
   0 -27  -2 1706.94 72.8477  22
   0 -27  -2 1625.38 98.5439  17
   0 -27   2 1559.83 86.7793  17
   0 -27   2 1813.80 71.0602  10
   0 -27  -2 1625.72 60.5640  10
   0 -27   3 3247.03 100.869  10
   0 -27  -3 3149.92 97.1889  22
   0 -27   3 3414.77 110.854  22
   0 -27  -3 3391.87 122.175  17
   0 -27   3 2941.01 112.810  17
   0 -27  -3 3540.38 155.185   4
   0  27  -3 3214.60 151.231   3
   0 -27  -4 41.1973 78.2838   4
   0  27  -4 28.9346 90.7205   3
   0 -27  -4 67.7912 81.9963  17
   0 -27  -4 37.0474 44.6561  22
   0 -27   4 55.2735 63.9979  18
   0 -27   4 79.0330 56.2494  10
   0 -27  -5 9227.80 234.890  17
   0 -27   5 8530.47 218.449  18
   0  27  -5 8601.56 227.631  21
   0  27  -5 9156.84 282.455   3
   0 -27   5 9271.44 211.666  10
   0 -27  -6 592.450 94.7402  17
   0  27  -6 796.039 93.8465  21
   0  27  -6 803.478 125.849   3
   0  27  -7 168.090 91.5438  21
   0  27  -7 227.322 113.291   3
   0  27  -8 289.680 96.9033  21
   0  27  -8 181.144 124.785   3
   0 -27   8 361.111 72.9200  10
   0 -27  -9-166.416 94.8987  17
   0  27  -9 79.6830 96.2446  21
   0  27  -9 44.9095 112.693   3
   0 -27   9 39.6969 67.2930  10
   0  27 -10 2.28064 124.718   3
   0 -27  10 33.2634 71.7398  10
   0  27 -10 17.6014 101.900  21
   0 -27  10 44.3563 70.5543   9
   0 -27 -10 58.6694 92.4917  17
   0 -27 -11 79.3179 88.2734  17
   0 -27  11-26.9611 73.5883   9
   0 -27  11 18.7802 73.6025  10
   0 -27 -12 1242.95 98.4652  17
   0 -27  12 1405.21 84.6513   9
   0 -27 -13-27.8507 71.5768  17
   0 -27  13 137.993 64.0849   9
   0 -27 -14 844.085 67.9507  17
   0  27 -14 669.177 73.5248  21
   0  27 -15 17.8918 48.3187  21
   0 -27  15 36.0764 38.2152   9
   0  27 -16 29.3527 30.1834  21
   0 -27  16 5.61978 19.7358   9
   0 -28   0-29.8862 60.0673  22
   0 -28   0 33.7604 67.0483  17
   0 -28   0-9.53127 42.8340  10
   0 -28   1 946.717 75.5609  22
   0 -28  -1 809.997 66.2383  22
   0 -28  -1 1192.68 91.4568  17
   0 -28   1 1128.08 85.0424  17
   0 -28   1 1308.20 64.2825  10
   0 -28  -1 1148.41 54.8163  10
   0 -28  -2 251.836 54.3992  22
   0 -28   2 208.139 68.7345  22
   0 -28   2 201.239 66.0626  17
   0 -28  -2 310.078 79.2324  17
   0 -28   2 283.978 54.7271  10
   0 -28  -2 269.947 39.9696  10
   0 -28  -3 5084.18 136.684  22
   0 -28  -3 5589.05 167.060  17
   0 -28  -3 5917.69 201.629   4
   0  28  -3 5152.24 192.336   3
   0 -28   3 5536.33 140.444  10
   0 -28   4 1580.41 75.3786  10
   0 -28  -4 1545.97 104.547  17
   0 -28  -4 1326.67 65.0044  22
   0 -28   4 1430.80 83.0328  18
   0  28  -4 1427.26 122.612   3
   0 -28  -4 1572.18 110.129   4
   0 -28  -5 5349.54 166.846  17
   0  28  -5 5217.57 161.665  21
   0 -28   5 4735.18 145.706  18
   0  28  -5 5486.89 210.160   3
   0 -28   5 5215.79 140.170  10
   0 -28  -6 9252.62 246.172  17
   0  28  -6 9391.51 243.727  21
   0  28  -6 10074.2 304.499   3
   0  28  -7 2101.24 121.049  21
   0  28  -7 2374.23 165.120   3
   0  28  -8 2620.41 131.385  21
   0 -28   8 2868.09 105.475  10
   0 -28  -9 265.828 94.4852  17
   0  28  -9 46.9607 97.3176  21
   0  28  -9 277.923 126.966   3
   0 -28   9 357.735 70.8617  10
   0  28 -10 541.775 99.8265  21
   0 -28  10 768.165 79.6174  10
   0 -28 -10 653.256 99.8021  17
   0 -28  11 141.876 70.3008  10
   0 -28  11 143.273 72.3048   9
   0 -28 -11-69.8604 88.8335  17
   0 -28  12 657.885 73.0104   9
   0 -28 -12 614.511 90.1585  17
   0 -28  13 2.28550 58.3742   9
   0 -28 -13 54.2355 69.4541  17
   0 -28 -14 9.66769 51.7079  17
   0  28 -14 90.9598 60.6682  21
   0 -28  14 161.774 49.0278   9
   0  28 -15 5.52843 43.0424  21
   0 -28  15-51.2264 31.5574   9
   0  28 -16 14.9299 23.1799  21
   0 -29   0 46.4798 75.4400  17
   0 -29   0 16.5650 44.1393  10
   0 -29   0 20.1967 61.8307  22
   0 -29   1 25.9297 71.4111  17
   0 -29  -1 42.8635 74.2903  17
   0 -29   1 47.3109 50.8814  10
   0 -29  -1 1.52171 43.0470  10
   0 -29  -1 56.2668 59.8157  22
   0 -29   1-36.7643 64.4518  22
   0 -29   2 11.6036 65.8632  17
   0 -29  -2 23.4197 75.7700  17
   0 -29   2 90.3664 71.9125  22
   0 -29  -2 41.1431 54.5316  22
   0 -29  -2-16.9107 81.4948   4
   0 -29  -2 27.7873 38.8202  10
   0 -29   2-23.5375 51.1156  10
   0 -29  -3 382.450 54.5314  22
   0 -29  -3 314.818 87.4228  17
   0 -29  -3 301.161 86.4399   4
   0 -29   3 305.432 59.6776  10
   0 -29   4 665.539 65.6760  10
   0 -29  -4 740.431 97.2025  17
   0 -29  -4 591.043 54.7172  22
   0 -29   4 754.587 73.3326  18
   0  29  -4 638.726 86.2341  21
   0  29  -4 602.726 106.277   3
   0 -29  -5 1687.33 112.119  17
   0  29  -5 1893.29 108.585  21
   0 -29   5 1597.52 83.2428  18
   0  29  -5 1803.61 140.059   3
   0 -29   5 1723.93 83.5229  10
   0 -29  -6 68.2295 93.3960  17
   0  29  -6 151.347 95.5962  21
   0  29  -6 101.833 110.792   3
   0 -29   6 75.5467 63.9749  10
   0  29  -7 926.202 105.403  21
   0  29  -7 818.170 131.770   3
   0 -29   8 318.853 71.5792   9
   0  29  -8 251.395 99.5652  21
   0  29  -8 357.168 128.297   3
   0 -29   8 418.666 74.9973  10
   0  29  -9 217.502 97.1617  21
   0 -29   9 166.917 75.3884  10
   0  29 -10-94.0126 95.4466  21
   0 -29  10-52.8662 66.7633  10
   0 -29 -10-12.1950 88.8361  17
   0 -29  11 728.502 73.3635  10
   0 -29 -11 786.845 93.0301  17
   0 -29  11 786.116 74.7497   9
   0 -29  12-28.5944 61.9838   9
   0 -29 -12-127.158 78.2650  17
   0 -29  13 1315.35 70.7564   9
   0 -29 -13 1007.23 77.4244  17
   0 -29  14 65.8180 41.5360   9
   0 -29 -14 22.4737 44.8450  17
   0  29 -15 199.264 37.3592  21
   0 -29  15 227.069 28.3593   9
   0 -30   0 10270.2 244.745  22
   0 -30   0 10141.0 258.583  17
   0 -30  -1 675.635 69.9006  22
   0 -30   1 579.915 74.6197  22
   0 -30  -1 577.704 85.1496  17
   0 -30   1 601.449 78.2777  17
   0 -30   1 614.554 59.1017  10
   0 -30  -1 666.121 50.1631  10
   0 -30   2 3586.60 107.275  10
   0 -30  -2 3415.64 94.8356  10
   0 -30  -2 3707.56 134.764  17
   0 -30  -2 3048.36 106.219  22
   0 -30   2 3202.80 120.300  17
   0 -30  -2 4021.42 164.834   4
   0 -30  -3 750.075 61.4512  22
   0 -30   3 746.006 82.0601  18
   0 -30  -3 888.271 96.8697  17
   0 -30   3 738.438 66.8207  10
   0  30  -4 340.709 81.7879  21
   0 -30   4 213.368 66.7678  18
   0 -30  -4 183.721 92.4271  17
   0 -30   4 91.6877 60.5495  10
   0 -30  -5 4295.11 154.010  17
   0  30  -5 4179.08 144.608  21
   0  30  -5 3917.69 186.549   3
   0 -30   5 4244.18 122.375  10
   0 -30  -6 243.917 98.0494  17
   0  30  -6 255.059 93.7761  21
   0  30  -6 261.543 108.526   3
   0 -30   6 288.777 65.6933  10
   0  30  -7 1007.77 134.259   3
   0  30  -7 998.377 108.498  21
   0  30  -8-25.8178 96.0056  21
   0 -30   8 129.246 71.4400   9
   0 -30   9 302.258 70.0621  10
   0  30  -9 345.072 97.1414  21
   0 -30   9 352.876 70.9847   9
   0 -30  -9 282.292 94.5335  17
   0 -30  10-73.1365 68.9168  10
   0 -30 -10 23.0035 89.2758  17
   0  30 -11 153.959 87.5134  21
   0 -30  11 196.359 61.7427  10
   0 -30 -11 272.191 84.3230  17
   0 -30  12 564.544 61.6134   9
   0 -30 -12 439.454 79.2407  17
   0 -30  13 150.100 48.6877   9
   0 -30 -13 74.9253 60.2776  17
   0 -30  14-43.3523 36.1299   9
   0 -30 -14 29.9129 37.1232  17
   0  30 -15 30.7298 27.8833  21
   0 -30  15-15.1194 20.4889   9
   0 -31   0-1.52309 76.4392  17
   0 -31   0-14.2169 49.2177  10
   0 -31   1 40.2659 75.7052  17
   0 -31  -1 91.9981 80.5617  17
   0 -31   1 188.057 55.5778  10
   0 -31  -1 171.697 46.4549  10
   0 -31  -2 211.144 59.8136  22
   0 -31  -2 239.757 85.4365  17
   0 -31   2 175.882 58.1129  10
   0 -31  -2 208.832 40.8030  10
   0 -31   3-83.6037 74.2512  18
   0 -31  -3 80.0558 88.1845  17
   0 -31   3-57.0464 58.3687  10
   0 -31   4 239.532 71.5965  18
   0  31  -4 256.979 86.1583  21
   0 -31  -4 189.590 89.8070  17
   0 -31   4 206.218 63.1601  10
   0  31  -5 110.264 89.3681  21
   0 -31   5 63.0786 60.4146  18
   0 -31  -5 36.1154 88.3093  17
   0 -31   5 70.3311 59.8191  10
   0 -31  -6 685.262 104.622  17
   0  31  -6 540.250 94.8551  21
   0  31  -6 774.355 121.346   3
   0 -31   6 844.830 70.4853  10
   0  31  -7 576.677 101.633  21
   0 -31   7 952.939 76.9268   9
   0  31  -8 225.249 100.025  21
   0 -31   8 73.9020 65.4431   9
   0 -31   9 222.806 69.2213  10
   0  31  -9-6.23773 91.3396  21
   0 -31   9 49.1435 68.3167   9
   0 -31  -9 0.81154 93.3063  17
   0  31 -10 198.556 89.8684  21
   0 -31  10 418.218 69.6598  10
   0 -31 -10 371.577 91.5311  17
   0  31 -11 28.8753 79.0008  21
   0 -31 -11 167.253 81.9132  17
   0 -31  12 961.127 64.7600   9
   0 -31 -12 748.300 77.9242  17
   0 -31  13 126.074 43.9602   9
   0 -31 -13 105.782 52.8966  17
   0 -31  14 256.629 32.3237   9
   0 -32   0 464.532 52.9969  10
   0 -32   0 405.270 84.3433  17
   0 -32   1 13799.1 328.691  17
   0 -32  -1 14437.0 335.065  17
   0 -32   1 14540.7 310.267  10
   0 -32  -1 14163.8 305.345  10
   0 -32   2 1249.83 71.6660  10
   0 -32   2 1399.92 93.3820  18
   0 -32   2 1238.84 66.6255   9
   0 -32  -2 1222.88 101.182  17
   0 -32   3 2618.55 92.1598  10
   0 -32   3 2562.52 113.726  18
   0  32  -3 2549.59 112.844  21
   0 -32   3 2833.50 94.4070   9
   0 -32  -3 2573.96 122.749  17
   0 -32   4 1694.80 81.5776  10
   0  32  -4 1603.42 106.195  21
   0 -32   4 1392.89 86.1794  18
   0 -32   4 1710.20 81.0683   9
   0 -32  -4 1724.91 113.747  17
   0  32  -5 549.485 96.3204  21
   0 -32   5 448.040 63.5351  18
   0 -32   5 703.572 69.6929   9
   0 -32  -5 515.986 99.6672  17
   0 -32   6 167.947 66.7057  10
   0  32  -6 406.055 97.2878  21
   0 -32   6 398.144 66.6251   9
   0 -32  -6 237.408 97.4701  17
   0  32  -7 55.6350 91.4041  21
   0 -32   7 175.712 64.4422   9
   0 -32  -7 215.798 95.7994  17
   0  32  -8 110.001 89.8906  21
   0 -32   8 180.495 66.4963   9
   0  32  -9 61.6747 89.4323  21
   0 -32   9-20.1313 64.5227  10
   0 -32   9-71.8951 63.1990   9
   0 -32  10-68.8882 62.2877  10
   0  32 -10-34.9941 81.5759  21
   0 -32  10 19.3746 59.8522   9
   0 -32 -10-13.6709 83.8748  17
   0  32 -11 186.614 74.1148  21
   0 -32 -11 309.912 77.4931  17
   0  32 -12 19.4505 62.9287  21
   0 -32  12 107.804 48.5408   9
   0 -32 -12 10.3457 59.6954  17
   0 -32  13 289.741 39.3322   9
   0 -32 -13 174.599 44.8906  17
   0 -32  14 17.5901 22.7945   9
   0 -33   0 14.2800 47.2521  10
   0 -33   0 33.6376 78.8641  17
   0 -33   1 264.584 54.4323  10
   0 -33  -1 261.342 45.2740  10
   0 -33  -1 430.096 85.5635  17
   0 -33   1 308.312 78.4443  17
   0 -33   2 717.595 63.0471  10
   0 -33   2 548.658 85.5160  18
   0 -33   2 833.633 57.9352   9
   0 -33  -2 635.594 92.1056  17
   0 -33   3 204.411 57.0714  10
   0 -33   3 210.836 75.3104  18
   0  33  -3-39.2247 83.2572  21
   0 -33   3 136.829 52.4407   9
   0 -33  -3 64.2726 92.1410  17
   0 -33   4 347.886 61.2417  10
   0 -33   4 240.896 65.8840  18
   0  33  -4 356.773 91.1902  21
   0 -33   4 347.707 58.7471   9
   0 -33  -4 311.299 97.8322  17
   0 -33   5 84.3990 60.5533  10
   0  33  -5 66.9817 89.1488  21
   0 -33   5-15.9148 54.2929  18
   0 -33   5 16.7328 57.7233   9
   0 -33  -5 7.45663 94.0205  17
   0 -33   6 561.214 69.6474  10
   0  33  -6 582.957 97.3282  21
   0 -33   6 661.385 67.0195   9
   0 -33  -6 470.404 97.1635  17
   0 -33   7 211.756 62.8020  10
   0  33  -7-20.5248 89.2633  21
   0 -33   7 152.855 61.2469   9
   0 -33  -7 155.433 92.3310  17
   0 -33   8 211.918 49.2027  19
   0  33  -8 251.065 90.5854  21
   0 -33   8 297.396 64.0279   9
   0  33  -9 66.9503 83.2986  21
   0 -33   9 75.6419 60.3345  10
   0 -33   9 100.999 60.7613   9
   0 -33  10 163.034 57.8483  10
   0  33 -10-33.9210 77.7032  21
   0 -33  10 35.9955 55.7931   9
   0 -33 -10-145.649 79.4984  17
   0  33 -11 194.612 68.2571  21
   0 -33 -11 268.450 67.3247  17
   0  33 -12-29.6182 54.9845  21
   0 -33 -12-49.9102 54.6016  17
   0 -33  13 123.859 30.2942   9
   0 -33 -13 56.8612 34.0315  17
   0 -34   0 3530.86 132.403  17
   0 -34   0 3793.84 103.993  10
   0 -34   1-42.1457 85.4222  18
   0 -34   1-70.3754 49.6270  10
   0 -34  -1-10.1222 41.4944  10
   0 -34  -1 128.438 80.6318  17
   0 -34   2 2139.16 108.797  18
   0 -34  -2 2231.57 116.437  17
   0  34  -2 2343.90 108.156  21
   0 -34   2 2228.60 82.5528  10
   0 -34   2 1991.75 76.3167   9
   0 -34   3 48.9837 55.8047  10
   0 -34   3 14.1913 69.3556  18
   0  34  -3 71.8546 83.6554  21
   0 -34   3 104.956 50.5893   9
   0 -34  -3 61.2486 85.2838  17
   0 -34   4 263.610 60.8207  10
   0 -34   4 211.324 63.1389  18
   0  34  -4 157.470 83.5921  21
   0 -34   4 123.104 53.3981   9
   0 -34  -4 261.338 89.0527  17
   0 -34   5 174.786 59.9701  10
   0  34  -5 123.839 87.6567  21
   0 -34   5 108.147 50.2079  18
   0 -34   5 187.424 57.1182   9
   0 -34  -5 136.791 89.8046  17
   0 -34   6 14.3347 63.1871  10
   0  34  -6 96.0991 89.6697  21
   0 -34   6 2.89198 54.6572   9
   0 -34  -6 4.68082 91.3253  17
   0 -34   7 1357.73 78.1982  10
   0  34  -7 1117.29 97.3826  21
   0 -34   7 1337.62 74.6512   9
   0 -34  -7 1138.71 102.212  17
   0  34  -8 3.68512 82.7889  21
   0 -34   8 8.21352 42.5151  19
   0 -34   8 61.4804 57.2162   9
   0  34  -9 381.699 79.8221  21
   0 -34   9 319.532 57.4506   9
   0  34 -10 57.0898 70.3138  21
   0 -34 -10-2.57363 56.0715  18
   0 -34  10 72.0762 50.2914   9
   0 -34 -10 63.0656 70.9540  17
   0  34 -11 136.414 60.0496  21
   0 -34  11-27.0565 43.5103   9
   0 -34 -11 57.4130 59.2066  17
   0  34 -12 172.116 49.1208  21
   0 -34 -12 114.589 45.4906  17
   0 -34  13 3.82830 21.0463   9
   0 -35   0-41.3705 86.7475  18
   0 -35   0 35.6005 45.1520  10
   0 -35   1 458.674 85.6073  18
   0 -35   1 377.865 51.3098  10
   0 -35  -1 314.643 81.8723  17
   0  35  -2 42.4351 77.4087  21
   0 -35   2 29.3836 71.1763  18
   0 -35   2-77.7700 51.5978  10
   0 -35  -2 18.2328 79.4231  17
   0 -35  -3 725.875 91.8168  17
   0 -35   3 697.694 75.0604  18
   0  35  -3 805.172 90.6685  21
   0 -35   3 810.368 62.2233  10
   0 -35   3 634.093 55.5473   9
   0 -35   4 178.262 58.3693  10
   0  35  -4 144.860 85.7766  21
   0 -35   4 90.8878 57.3383  18
   0 -35   4 121.150 50.0792   9
   0 -35  -4 75.8365 84.5828  17
   0 -35   5 300.844 59.1654  10
   0 -35   5 214.346 48.0982  18
   0  35  -5 296.649 84.4773  21
   0 -35   5 239.147 53.7682   9
   0 -35  -5 254.980 88.7574  17
   0 -35   6 350.533 62.6447  10
   0  35  -6 243.429 85.5905  21
   0 -35   6 359.536 56.9644   9
   0 -35  -6 300.432 88.4895  17
   0 -35   7 849.167 68.7273  10
   0  35  -7 840.999 92.3133  21
   0 -35   7 818.293 63.6622   9
   0 -35  -7 792.959 91.7051  17
   0  35  -8 347.921 80.1187  21
   0 -35   8 290.283 55.0622   9
   0 -35  -9-48.5002 65.9817  18
   0  35  -9 125.097 71.8668  21
   0 -35   9 6.30400 49.4621   9
   0  35 -10 189.756 64.4264  21
   0 -35 -10 68.9851 52.7913  18
   0 -35  10 173.529 44.4409   9
   0 -35 -10 94.2884 62.4393  17
   0  35 -11-47.4470 51.1111  21
   0 -35  11 32.1633 35.4508   9
   0 -35 -11 13.8280 52.5984  17
   0  35 -12 34.6500 38.3415  21
   0 -35 -12-26.7440 33.6804  17
   0 -36   0 42.3062 81.3538  18
   0 -36  -1 617.610 91.0974  18
   0  36  -1 796.568 84.7064  21
   0 -36   1 617.411 81.6411  18
   0 -36   1 681.798 52.8901  10
   0 -36  -1 561.547 80.1668  17
   0 -36   2-67.5677 69.9715  18
   0  36  -2 51.6800 77.0057  21
   0 -36   2-38.0271 47.8070  10
   0 -36  -2 18.3326 76.6674  17
   0  36  -3 57.4679 79.8668  21
   0 -36   3 57.5576 60.4765  18
   0 -36   3-35.4214 50.4925  10
   0 -36  -3 60.4758 78.5686  17
   0 -36  -4 645.494 87.7869  17
   0 -36   4 512.387 57.5675  18
   0  36  -4 740.443 88.7298  21
   0 -36   4 705.088 60.6193  10
   0 -36   5-16.4860 56.3584  10
   0  36  -5-116.158 81.8721  21
   0 -36   5 45.6230 48.3583   9
   0 -36  -5 11.7448 81.0067  17
   0 -36  -6 1661.96 102.648  17
   0  36  -6 1677.87 100.847  21
   0 -36   6 1801.31 75.7137  10
   0 -36   6 1713.92 74.0086   9
   0 -36   7-43.9345 44.6890  19
   0  36  -7 28.7083 74.3423  21
   0 -36   7-49.6547 50.0270   9
   0 -36  -7 4.49908 76.3058  17
   0 -36   8 1104.70 60.6792   9
   0 -36   8 1136.61 62.4118  10
   0 -36  -8 1001.97 82.7192  18
   0 -36  -9 40.6050 56.9167  18
   0  36  -9 24.6029 65.3699  21
   0 -36   9 48.4414 42.6211   9
   0 -36 -10 675.512 63.2379  17
   0 -36  10 697.380 45.0519   9
   0  36 -10 564.734 60.6737  21
   0  36 -11 57.8927 42.2334  21
   0 -36  11 57.6652 28.5121   9
   0 -36 -11 44.3683 42.8057  17
   0  36 -12 39.1390 26.1928  21
   0 -36  12 26.2053 17.6634   9
   0  37   0 85.7585 68.3374  21
   0 -37   0 87.9659 75.5500  18
   0  37  -1 1.11903 71.4833  21
   0 -37   1 31.6746 70.9979  18
   0 -37   1 117.547 44.1143  10
   0 -37  -2-11.6257 81.7150  18
   0  37  -2 154.695 72.9041  21
   0 -37   2-3.39974 45.9578  10
   0 -37  -2 6.89086 71.3721  17
   0  37  -3 460.076 79.4683  21
   0 -37   3 428.958 58.7933  18
   0 -37  -3 404.215 87.9355  18
   0 -37   3 399.837 52.1153  10
   0 -37  -3 397.117 77.2674  17
   0 -37   4 73.4868 47.2058  18
   0  37  -4 70.5635 74.3400  21
   0 -37   4 133.129 51.7404  10
   0 -37  -4 61.5388 74.7203  17
   0  37  -5 233.103 77.7595  21
   0 -37   5 78.7783 51.2226  10
   0 -37  -5 58.3457 73.0311  17
   0 -37   6 409.627 54.2315  10
   0  37  -6 360.857 77.4323  21
   0 -37   6 466.280 47.7975   9
   0 -37  -6 282.157 74.0321  17
   0 -37   7 132.414 50.3799  10
   0 -37   7 121.474 39.7214  19
   0 -37  -7 83.0169 71.9636  18
   0  37  -7 190.151 72.3879  21
   0 -37   7 138.958 42.6413   9
   0 -37  -7 102.231 71.3929  17
   0  37  -8 103.624 64.9724  21
   0 -37  -8 44.7373 62.6571  18
   0 -37   8 154.074 40.1312   9
   0  37  -9 198.807 57.9644  21
   0 -37  -9 89.2626 51.3830  18
   0 -37   9 220.383 36.9193   9
   0  37 -10 13.2223 46.2297  21
   0 -37  10-11.4407 29.7479   9
   0 -37 -10 80.6163 47.3974  17
   0  37 -11 15.7868 32.6394  21
   0 -37  11 1.85446 19.0810   9
   0 -38   0 134.106 69.7901  18
   0  38   0 169.865 64.2934  21
   0  38   1 74.4511 62.0587  21
   0  38  -1-118.321 67.9109  21
   0 -38  -1 195.738 71.5938  18
   0 -38   1 11.6705 64.7116  18
   0  38   2 165.926 54.7699  21
   0  38  -2 217.307 71.7324  21
   0 -38  -2 174.168 75.1225  18
   0 -38   2 129.718 57.4798  18
   0 -38   2 174.552 42.0482  10
   0  38  -3 165.174 71.9691  21
   0 -38   3 145.417 52.6685  18
   0 -38  -3 202.426 79.1905  18
   0 -38   3 55.6483 45.3889  10
   0 -38  -3 138.737 69.9832  17
   0 -38  -4-29.5439 75.8809  18
   0 -38   4-48.1661 41.9135  18
   0  38  -4 144.313 71.6588  21
   0 -38   4 92.8477 45.8313  10
   0 -38  -4 36.0581 67.7033  17
   0 -38  -5 567.311 72.7382  17
   0  38  -5 362.169 71.4994  21
   0 -38   5 433.225 49.9746  10
   0  38  -6-8.34417 66.5322  21
   0 -38   6-8.01997 44.3867  19
   0 -38   6-61.3057 45.7073  10
   0 -38  -6-59.4837 67.1487  17
   0 -38   7 1316.43 50.0004   9
   0 -38  -7 1317.59 78.0585  18
   0  38  -7 1379.09 76.9141  21
   0 -38  -7 1341.14 76.9477  17
   0 -38  -8 39.7599 55.1736  17
   0 -38   8-23.6366 33.0101   9
   0  38  -8 56.9529 56.2364  21
   0 -38  -8 52.7956 51.8817  18
   0  38  -9 514.093 53.4725  21
   0 -38   9 493.900 31.6583   9
   0  38 -10-8.41464 35.8632  21
   0 -38  10 14.1978 18.3072   9
   0  39   0-73.0229 60.2078  21
   0 -39   1-62.0984 59.4189  18
   0 -39  -1 158.838 66.0873  18
   0  39   1-37.4686 55.0156  21
   0  39  -1 148.566 61.8641  21
   0  39   2 153.741 51.9003  21
   0  39  -2 190.470 66.6037  21
   0 -39  -2 63.5435 67.3595  18
   0 -39   2 98.1815 52.6143  18
   0 -39  -3-10.7241 68.2766  18
   0 -39   3-5.34606 44.3974  18
   0  39   3 119.871 44.7540  21
   0  39  -3 9.64010 64.3540  21
   0 -39   3 40.1358 38.7587  10
   0  39  -4 339.166 66.3718  21
   0  39   4 302.923 41.8459  21
   0 -39  -4 273.882 69.8652  18
   0 -39   4 377.574 43.0826  10
   0 -39   5 61.3866 48.2873  19
   0  39  -5 181.634 62.4641  21
   0 -39  -5 175.997 61.1260  17
   0 -39   5 65.0716 41.0352  10
   0 -39  -6-21.8379 57.5207  17
   0 -39   6-11.5321 35.5620  19
   0  39  -6 39.5173 59.9302  21
   0 -39  -7 37.2126 54.2409  17
   0  39  -7 56.7861 56.1762  21
   0 -39  -7 132.364 53.6936  18
   0 -39  -8-29.6812 45.3310  17
   0  39  -8 51.6498 45.9560  21
   0 -39  -8 57.6081 41.6331  18
   0  39  -9-26.1818 36.6799  21
   0 -40   0-38.3487 53.9886  18
   0  40   0-22.5782 51.5485  21
   0  40  -1 1078.16 67.8008  21
   0  40   1 980.426 59.9190  21
   0 -40  -1 939.160 69.3521  18
   0 -40   1 927.925 62.8953  18
   0 -40  -2-12.4633 58.4495  18
   0  40  -2 60.9163 58.3159  21
   0 -40   2 10.9947 42.1370  18
   0  40   2-58.0755 44.6593  21
   0 -40   3 410.402 39.9882  18
   0  40  -3 535.552 62.2785  21
   0  40   3 415.609 41.9253  21
   0 -40  -3 524.251 65.7576  18
   0  40  -4 109.266 58.3720  21
   0 -40   4 75.7983 49.4987  19
   0 -40  -4 0.50792 59.1327  18
   0 -40   5 183.755 40.4048  19
   0 -40  -5 309.012 46.1752  19
   0  40  -5 280.853 57.1662  21
   0  40  -6 930.632 60.4019  21
   0 -40   6 442.448 33.7431  19
   0 -40  -7-38.3423 42.0884  18
   0  40  -7-43.1906 42.9310  21
   0 -40  -8 50.1065 31.3029  18
   0  40  -8 31.3708 36.1325  21
   0  41   0-40.7759 44.4986  21
   0 -41   0 57.6629 46.1810  18
   0  41  -1 55.7092 48.6918  21
   0 -41  -1 11.1100 50.3731  18
   0 -41   1 84.0472 43.1093  18
   0  41   1 43.1438 40.1538  21
   0 -41  -2 311.499 55.3743  18
   0  41  -2 296.784 52.4968  21
   0 -41   2 189.326 37.2310  18
   0  41   2 287.557 36.8745  21
   0 -41  -3 116.462 52.5560  18
   0  41  -3 178.907 47.7585  21
   0 -41   3 131.843 46.9785  19
   0 -41  -4 114.744 43.8686  19
   0  41  -4 140.023 50.1862  21
   0 -41  -4 81.7845 51.2478  18
   0 -41   4 73.7113 38.5373  19
   0 -41   5 122.910 31.3123  19
   0 -41  -5 135.888 35.2919  19
   0  41  -5 173.115 47.0562  21
   0  41  -6 27.0758 39.2201  21
   0  41  -7-11.1472 31.3617  21
   0 -41  -7-15.1093 29.7053  18
   0 -42   0 680.050 46.7628  18
   0  42   0 668.113 40.7188  21
   0 -42   0 751.056 55.5628  19
   0  42   1 5.90250 28.3820  21
   0 -42  -1 40.6172 39.6394  18
   0 -42   1 13.8202 43.7114  19
   0  42  -1-34.6794 36.9463  21
   0 -42   1-11.2902 32.7671  18
   0  42  -2 546.017 43.3998  21
   0 -42   2 502.407 48.0419  19
   0 -42  -2 486.228 48.1496  18
   0 -42   3 53.1011 36.8267  19
   0 -42  -3 61.6798 41.1503  19
   0  42  -3-6.47543 38.3531  21
   0 -42  -3 19.2969 41.1901  18
   0 -42   4 238.942 30.8734  19
   0 -42  -4 152.006 33.5863  19
   0  42  -4 178.595 35.7374  21
   0 -42  -4 194.447 41.4104  18
   0 -42  -5 37.3247 35.0803  18
   0  42  -5 65.1347 30.6787  21
   0 -43   0 12.0213 24.5964  18
   0 -43   0-6.44676 36.2130  19
   0 -43   1 158.472 35.0995  19
   0 -43  -1 100.670 30.8780  18
   0 -43  -2-56.3994 32.2862  19
   0 -43   2-24.3680 30.4036  19
   0 -43  -2 6.18318 29.2852  18
   0 -43  -3 96.5931 27.8027  19
   0 -43   3 94.4572 25.3538  19
   0 -43  -3 122.997 31.5020  18
   0 -43  -4 150.367 28.8909  18
   0 -44   0 7.16799 22.7543  19
   0 -44   1 172.260 24.2194  19
  -1   0  21 22.6185 19.9509   7
  -1   0  20-39.2712 41.3692   7
   1   0 -19 24.8570 44.8361   2
   1   0 -18 51.2838 65.9030  24
   1   0 -18-28.6419 55.3127   2
   1   0 -17 66.7445 50.6793  12
   1   0 -17 163.078 60.5950   2
   1   0 -16 52.6164 57.2508  12
  -1   0  16-56.3382 113.624   6
   1   0 -16 30.3665 102.687   1
   1   0 -16-32.9724 63.7985   2
   1   0 -16 78.4914 85.0772  24
   1   0 -15-154.820 138.045  29
   1   0 -15-99.8841 82.3781  24
   1   0 -15 52.6716 81.1204  21
   1   0 -15 38.3099 67.2062   2
   1   0 -15 100.685 112.803   1
  -1   0  15 52.8429 117.754   6
   1   0 -14 10.7165 141.508  29
   1   0 -14-20.6449 78.0724  24
   1   0 -14 74.2516 52.2820  11
   1   0 -14 9.58664 76.9768  21
   1   0 -14 50.6142 109.490   1
   1   0 -14-36.9744 64.1535   2
  -1   0  14 106.469 111.733   6
   1   0 -13 1181.49 88.2672  24
   1   0 -13 1326.03 65.6232  11
   1   0 -13 1252.13 86.4094  21
  -1   0  13 1312.32 134.573   6
   1   0 -12-21.5433 129.821  29
   1   0 -12-46.5103 62.8441  24
   1   0 -12 29.0743 39.5393  11
   1   0 -12-99.6351 62.0676  21
   1   0 -12-42.0427 94.7338   1
  -1   0  12-60.4767 92.7937   6
   1   0 -11 7536.09 187.308  32
   1   0 -11 6942.03 280.511  29
   1   0 -11 8230.04 200.162  26
   1   0 -11 8598.17 197.691  24
   1   0 -11 7542.84 188.538  21
   1   0 -11 8404.77 236.798   1
  -1   0  11 7177.94 238.518   6
   1   0 -11 7883.10 178.151  11
   1   0 -10 19.1178 78.5760   1
   1   0 -10 27.5810 50.1260  32
   1   0 -10-55.0016 119.974  29
   1   0  -9 20095.9 427.258   1
   1   0  -9 17735.4 383.710  32
   1   0  -8 19.9497 37.9918  32
   1   0  -8 14.7192 90.7411  31
   1   0  -7 16466.8 340.700  32
   1   0  -7 15728.7 383.156  31
   1   0  -6 54.1823 66.5140  31
   1   0  -5 3511.41 117.836  31
   1   0  -4 3.47567 48.1189  31
   1   0  -3 98.3230 35.4649  31
   1   0  -2 14.3322 23.9442  31
   1   0  -1 58524.3 1164.70   4
   1   0   0 5.75935 9.20543  29
  -1   0  -1 91242.2 1809.46   1
  -1   0  -2 12.1996 18.0194   1
  -1   0  -3 5589.96 130.564   1
  -1   0  -4 16.8581 35.0809   1
  -1   0  -5 1432.89 66.1753   1
  -1   0  -6-17.5274 49.9574   1
  -1   0  -7 6510.80 186.117   1
  -1   0  -8-41.4338 73.3546   1
  -1   0  -9 4546.59 114.432   2
  -1   0  -9 5001.88 168.241   1
  -1   0 -10 3.31016 55.5316  26
  -1   0 -10 87.7211 102.442  29
  -1   0 -10 42.9455 40.2325   2
  -1   0 -10 26.5017 88.4572   1
  -1   0 -11 433.074 73.1197  26
  -1   0 -11 429.570 45.8783  11
  -1   0 -11 413.155 54.4442  21
  -1   0 -11 407.170 116.524  29
  -1   0 -11 437.780 49.8263   2
  -1   0 -11 529.840 104.281   1
  -1   0 -12 130.150 103.545   1
  -1   0 -12 6.70863 49.7200   2
  -1   0 -12 52.1486 115.647  29
  -1   0 -12-26.3421 80.6692  24
  -1   0 -12-18.6826 78.1109  26
  -1   0 -12 42.5879 41.9095  11
  -1   0 -12 19.5193 55.0908  21
  -1   0 -12-71.8029 49.1767  14
  -1   0 -13 557.119 95.0408  24
  -1   0 -13 586.877 95.6433  26
  -1   0 -13 616.955 57.6738  11
  -1   0 -13 514.036 67.5425  21
  -1   0 -13 352.770 121.882  29
  -1   0 -13 652.108 68.3220   2
  -1   0 -13 709.985 124.439   1
  -1   0 -14 7.96941 54.8554  11
  -1   0 -14 58.7282 96.9260  24
  -1   0 -14 17.8113 64.7829  21
  -1   0 -14 151.566 64.3961   2
  -1   0 -14-65.0283 109.019   1
  -1   0 -15 168.482 112.825   1
  -1   0 -15 187.396 70.1389   2
   1   0  15 2.27968 127.426   6
  -1   0 -15 140.307 103.870  24
  -1   0 -15 145.602 63.4876  11
   1   0  16-122.703 124.825   6
  -1   0 -16 95.7773 66.7353   2
  -1   0 -16-2.19433 105.015   1
  -1   0 -16 7.40593 102.211  24
  -1   0 -16 4.58717 60.8249  11
  -1   0 -16-14.7611 74.8618  12
  -1   0 -17 9.66669 58.3420   2
  -1   0 -17 92.7161 93.6834  24
  -1   0 -17 171.611 68.1449  12
  -1   0 -18-98.3396 84.0856  24
  -1   0 -18 4.40467 90.9821  25
  -1   0 -18 38.6342 52.0975  12
  -1   0 -19 96.4408 72.4621  25
  -1   0 -19-23.3731 63.3606  24
  -1   0 -19 118.602 40.3609  12
  -1   0 -20-3.90941 45.2246  25
  -1   1  21 11.8450 19.9364   7
  -1  -1  20-54.0660 41.0126   7
  -1   1  20 97.3029 41.1983   7
   1   1 -19 570.526 51.4604   2
   1   1 -18 121.224 54.4223   2
   1  -1 -18 198.533 67.2426  24
   1   1 -18 188.049 66.9263  24
   1   1 -17 129.631 51.7651  12
   1   1 -17 51.3423 75.9797  24
   1  -1 -17 37.4429 74.8379  24
   1   1 -17 108.657 61.6274   2
   1   1 -16 159.877 79.8126  21
   1   1 -16 20.2386 57.9865  12
   1  -1 -16 59.3847 55.9854  12
   1   1 -16 136.381 84.6335  24
   1  -1 -16-7.23252 81.6688  24
   1   1 -16 9.28384 66.5099   2
   1   1 -16-78.4423 111.105   1
   1  -1 -16 42.5853 64.5637   2
  -1   1  16 75.9976 114.255   6
   1   1 -15 49.1178 137.354  29
   1  -1 -15 96.1150 133.644  29
   1   1 -15-43.3525 81.5271  24
   1  -1 -15-44.3126 81.5694  24
   1  -1 -15-6.52433 56.2992  12
   1  -1 -15-62.3319 79.5584  21
   1   1 -15 49.9976 83.1198  21
   1  -1 -15 54.9679 66.4592   2
   1   1 -15-10.2267 65.1058   2
   1   1 -15-90.0790 109.222   1
  -1   1  15-87.2706 111.701   6
   1  -1 -14 10.6655 139.918  29
   1   1 -14 24.8058 144.294  29
   1  -1 -14-14.4113 76.7962  24
   1   1 -14 7.96842 75.6129  24
   1  -1 -14 86.7313 54.3524  11
   1   1 -14 65.3295 52.7106  11
   1  -1 -14 18.2932 72.0300  21
   1   1 -14 68.9537 79.0284  21
  -1   1  14 35.1457 111.882   6
   1  -1 -14 74.2107 65.6947   2
   1   1 -14 118.862 103.394   1
   1   1 -14-27.1364 64.2037   2
  -1  -1  14-67.4377 116.393   6
   1   1 -13 888.832 82.5608  24
   1  -1 -13 855.558 82.4455  24
   1   1 -13 769.970 57.9546  11
   1  -1 -13 739.276 57.8529  11
   1   1 -13 669.167 77.7516  21
   1  -1 -13 802.409 75.6158  21
   1  -1 -13 603.211 156.489  29
   1   1 -13 734.103 161.561  29
  -1   1  13 731.586 120.545   6
  -1  -1  13 776.086 126.553   6
   1   1 -13 1104.48 124.103   1
   1  -1 -12 62.3476 132.442  29
   1   1 -12 161.516 141.461  29
   1  -1 -12 138.210 64.0161  24
   1   1 -12 133.644 65.1690  24
   1   1 -12 213.602 43.9112  11
   1  -1 -12 274.730 43.0007  11
   1   1 -12 93.9520 64.2743  21
   1  -1 -12 180.321 64.3449  21
  -1   1  12 137.303 95.2616   6
   1   1 -12 218.039 100.106   1
   1  -1 -12 248.533 99.6375   1
  -1  -1  12 89.8682 95.1500   6
   1  -1 -11 463.906 61.1651  24
   1   1 -11 434.313 65.8606  26
   1  -1 -11 463.815 58.7082  21
   1   1 -11 467.268 60.3520  21
   1   1 -11 261.109 62.0491  32
   1   1 -11 201.047 138.565  29
   1  -1 -11 210.986 126.561  29
   1  -1 -11 446.460 89.7320   1
   1   1 -11 469.966 95.5481   1
  -1   1  11 429.037 92.8358   6
  -1  -1  11 409.066 92.7733   6
   1   1 -11 454.988 42.5222  11
   1  -1 -10-25.0433 80.1834   1
   1   1 -10 79.9904 78.5888   1
   1   1 -10-13.3842 49.0356  32
   1  -1 -10 52.7836 117.068  29
   1   1  -9 17517.4 393.164   1
   1  -1  -9 17321.8 392.481   1
   1   1  -9 16581.0 353.482  32
   1   1  -8 201.375 96.2322  31
   1   1  -8 179.406 43.6242  32
   1   1  -7 43706.1 959.609  31
   1   1  -7 46372.8 920.404  32
   1   1  -6 3367.71 125.853  31
   1   1  -5 16173.8 361.410  31
   1   1  -4 93673.2 1875.91  31
   1   1  -3 22454.2 463.293  31
   1   1  -2 13912.8 282.059  31
   1  -1  -2 13355.2 283.412   4
  -1   1   2 13256.1 282.714   6
   1  -1  -1 89545.6 1887.13   4
   1  -1  -1 101777. 1889.26  29
   1   1   0 98623.2 1971.28   4
  -1   1   0 102475. 1977.52  28
  -1  -1  -1 20585.2 402.421  30
  -1   1  -1 20434.8 406.874  27
  -1   1  -2 39.5836 18.8438   1
  -1  -1  -2 43.3871 14.4024   3
  -1   1  -2 45.8597 17.6538  27
  -1   1  -3 2827.05 77.5676   1
  -1   1  -3 2792.48 74.6727  27
  -1   1  -4 141.804 35.0322   1
  -1   1  -5 23.5074 40.7281   1
  -1   1  -6 1893.69 84.4182   1
  -1   1  -7 3012.54 117.661   1
  -1   1  -8 19650.5 452.836   1
  -1   1  -9 5271.40 179.539   1
  -1   1  -9 5029.49 123.086   2
  -1  -1  -9 5181.49 188.755  29
  -1  -1 -10 193.621 97.5528  29
  -1  -1 -10 283.194 59.2978  26
  -1   1 -10 285.849 57.7126  26
  -1   1 -10 259.107 44.6126   2
  -1   1 -10 328.915 96.4069   1
  -1   1 -10 290.928 40.1159  15
  -1   1 -10 197.880 37.2018  14
  -1   1 -11 2784.33 175.061  29
  -1  -1 -11 2780.53 166.384  29
  -1  -1 -11 3701.86 123.910  24
  -1  -1 -11 3520.31 119.415  26
  -1   1 -11 3506.20 118.270  26
  -1   1 -11 3407.13 94.4816  11
  -1   1 -11 3295.87 104.256  21
  -1  -1 -11 3138.63 101.262  21
  -1   1 -11 3677.02 167.594   1
  -1   1 -11 3575.25 99.2498   2
  -1   1 -11 3328.35 95.0120  14
  -1  -1 -12 59.9349 108.775  29
  -1   1 -12 97.3829 118.413  29
  -1  -1 -12 280.247 81.0468  26
  -1   1 -12 115.601 76.9389  24
  -1   1 -12 187.227 79.9165  26
  -1  -1 -12 56.2952 72.5623  24
  -1   1 -12 149.186 54.4734   2
  -1   1 -12 133.720 106.132   1
  -1  -1 -12 156.089 63.4134   3
  -1  -1 -12 134.054 43.9645  11
  -1   1 -12 128.294 44.2654  11
  -1   1 -12 91.4475 59.0166  21
  -1  -1 -12 105.217 56.2939  21
  -1   1 -12 144.060 48.9201  14
  -1  -1 -13-34.0716 92.7879  26
  -1   1 -13 18.8355 89.9624  24
  -1   1 -13 52.5376 89.2559  26
  -1  -1 -13-54.7079 88.9757  24
  -1  -1 -13-147.792 116.838  29
  -1   1 -13 67.6169 119.412  29
  -1  -1 -13-15.2383 51.1006  11
  -1   1 -13 71.4123 50.3363  11
  -1  -1 -13 61.3192 63.2434  21
  -1   1 -13 12.0080 62.2943  21
  -1   1 -13 94.3473 58.5881   2
  -1   1 -13-80.6373 104.713   1
  -1   1 -14 49.1733 57.5066  11
  -1  -1 -14 45.5380 57.9343  11
  -1   1 -14 38.7913 61.5108   2
  -1   1 -14 13.0049 104.023   1
  -1  -1 -14 23.7538 63.3822  21
  -1   1 -14 72.0921 66.4338  21
  -1   1 -14-51.9176 100.972  26
  -1  -1 -14 26.4911 93.8345  24
  -1   1 -14 102.300 93.8278  24
  -1   1 -15 78.5851 61.4911  11
  -1  -1 -15 99.2303 61.2200  11
  -1  -1 -15 116.155 77.9720  12
   1  -1  15 89.1163 129.748   6
  -1   1 -15 164.041 117.389   1
   1   1  15 111.193 126.788   6
  -1   1 -15 289.449 72.0427   2
  -1   1 -15 63.8641 67.3644  21
  -1   1 -15 103.932 100.781  24
  -1  -1 -15 62.8589 102.613  24
  -1   1 -16 208.022 104.645  24
  -1  -1 -16 302.222 105.999  24
  -1   1 -16 83.4340 105.433   1
  -1   1 -16 196.931 67.6995   2
   1   1  16 225.969 128.266   6
  -1   1 -16 165.951 61.1048  11
  -1   1 -16 220.400 78.0554  12
  -1  -1 -16 141.980 61.1687  11
  -1  -1 -16 195.777 75.1830  12
  -1  -1 -17-79.7011 110.263  25
  -1  -1 -17-7.61919 92.3916  24
  -1   1 -17-11.7171 91.3232  24
  -1   1 -17-28.0536 59.7533   2
  -1   1 -17 29.1411 67.0758  12
  -1  -1 -17 61.5388 65.9032  12
  -1  -1 -18-11.4217 81.8162  24
  -1   1 -18-35.9053 91.3498  25
  -1   1 -18-57.9764 82.5923  24
  -1  -1 -18 96.8005 92.4516  25
  -1  -1 -18-70.7501 54.0043  12
  -1   1 -18 120.700 53.8431  12
  -1  -1 -19 32.2295 71.5212  25
  -1  -1 -19 44.0019 62.4789  24
  -1   1 -19-7.94014 63.4163  24
  -1   1 -19-25.6388 71.2696  25
  -1  -1 -19 11.4785 37.4473  12
  -1   1 -19-54.3322 39.5180  12
  -1   1 -20 37.6817 45.3075  25
  -1  -1 -20 18.3599 44.8075  25
  -1   2  21 25.7831 19.7298   7
  -1   2  20 75.4240 41.1505   7
   1   2 -19 56.2649 47.9455  24
   1   2 -19-15.4997 44.0280   2
   1   2 -18 89.3253 64.7531  24
   1  -2 -18-37.9978 65.6113  24
   1   2 -18 167.843 56.1467   2
   1   2 -17 33.5994 53.2570  12
   1  -2 -17-27.8648 77.4701  24
   1   2 -17-28.0391 76.7578  24
   1   2 -17 54.4150 62.6648   2
   1   2 -16 79.0524 123.017  29
   1  -2 -16 111.309 55.7756  12
   1  -2 -16 2.43401 82.2052  24
   1   2 -16 78.6636 81.3494  24
   1   2 -16 213.567 80.0118  21
   1   2 -16 80.2913 68.6311   2
  -1   2  16 66.3977 110.668   6
   1   2 -16 84.8246 111.912   1
   1  -2 -15 136.530 131.328  29
   1   2 -15 126.083 141.920  29
   1  -2 -15 39.3976 55.7259  12
   1  -2 -15-149.678 85.2759  24
   1   2 -15-0.81048 80.2750  24
   1   2 -15 140.602 82.6299  21
  -1   2  15 103.683 117.405   6
   1   2 -15-58.0129 68.3256   2
   1   2 -15-74.9548 117.820   1
   1   2 -14 212.549 153.769  29
   1  -2 -14 106.623 138.368  29
   1   2 -14 131.234 54.4515  11
   1   2 -14-9.50365 77.7238  24
   1  -2 -14 102.586 79.1834  24
   1  -2 -14 113.295 77.7922  21
   1   2 -14 52.9231 78.2386  21
   1   2 -14 160.077 64.8217   2
   1   2 -14-3.89136 110.700   1
  -1   2  14 239.473 110.135   6
   1  -2 -13 65.3413 138.505  29
   1   2 -13 43.7086 148.479  29
   1  -2 -13 35.1704 70.8445  24
   1   2 -13 48.0651 70.9740  24
   1   2 -13-45.1498 47.4104  11
   1   2 -13-16.2549 72.9867  21
   1  -2 -13 37.8779 68.5618  21
   1   2 -13 132.091 109.864   1
  -1   2  13 103.189 99.8061   6
   1  -2 -12 2057.26 178.393  29
   1   2 -12 2244.42 193.476  29
   1  -2 -12 2587.94 102.862  24
   1   2 -12 2656.01 109.760  26
   1   2 -12 2603.75 106.083  24
   1   2 -12 2579.21 83.2569  11
   1  -2 -12 2565.42 99.6124  21
   1   2 -12 2504.05 98.4935  21
  -1   2  12 2493.16 149.555   6
   1   2 -12 3140.25 150.437   1
   1  -2 -11 499.926 60.4393  24
   1   2 -11 542.602 66.7152  26
   1   2 -11 479.693 60.6753  21
   1  -2 -11 442.061 58.7307  21
   1   2 -11 513.092 96.2229   1
  -1   2  11 521.580 96.1115   6
   1   2 -11 525.121 64.1490  32
   1  -2 -11 375.354 131.250  29
   1   2 -11 488.959 43.9998  11
   1   2 -10 141.924 50.7994  32
   1  -2 -10 117.161 110.347  29
   1   2 -10 141.525 76.5612   1
  -1   2  10 267.466 75.9526   6
   1   2  -9 5244.36 130.179  32
   1   2  -9 5392.18 170.392   1
   1  -2  -8 39644.1 871.696  29
   1   2  -8 38159.5 852.447  31
   1   2  -8 40642.6 809.130  32
   1  -2  -7 35000.6 793.065  29
   1   2  -7 36257.3 785.257  31
   1   2  -7 37333.1 742.969  32
   1  -2  -6 2701.06 117.429  29
   1   2  -6 2399.19 111.669  31
   1   2  -5 16073.2 360.389  31
   1   2  -4 3515.09 104.857  31
   1   2  -3 280.776 38.9963  31
   1  -2  -2 14496.0 318.813   4
  -1   2   2 15108.7 317.654   6
   1  -2  -1 1649.96 46.3004  29
  -1   2   0 385470. 7613.23  28
  -1   2  -1 13455.9 275.854   1
  -1   2  -1 13517.5 275.544  27
  -1  -2  -1 13493.3 269.139  30
  -1   2  -2 19258.1 413.449   1
  -1  -2  -2 18056.3 405.670   3
  -1   2  -3 8457.86 194.427   1
  -1   2  -3 9308.58 194.424  27
  -1   2  -4 31842.0 655.013   1
  -1   2  -5 26.7966 39.7938   1
  -1   2  -6 2979.93 106.676   1
  -1   2  -7 9860.45 249.459   1
  -1  -2  -7 9722.43 251.900  29
  -1   2  -8 10641.6 259.138   1
  -1  -2  -8 8679.62 255.955  29
  -1   2  -9 351.844 82.7832   1
  -1   2  -9 298.469 40.9607   2
  -1  -2  -9 230.384 87.7490  29
  -1   2 -10-5.44994 55.5555  26
  -1  -2 -10-10.2674 58.1590  24
  -1  -2 -10 74.2638 93.1163  29
  -1   2 -10 7.15391 34.7445  14
  -1  -2 -10 34.1089 35.5877  15
  -1   2 -10 3.34079 38.3752  15
  -1   2 -10 115.265 82.8077   1
  -1   2 -10 35.2638 39.0288   2
  -1   2 -11 25.9290 48.7329   2
  -1   2 -11 59.9583 97.1575   1
  -1  -2 -11 47.4357 64.9808  24
  -1   2 -11 39.6093 67.8792  26
  -1  -2 -11 77.8948 67.7885  26
  -1  -2 -11 92.4009 104.305  29
  -1   2 -11 102.205 39.9663  11
  -1   2 -11 27.8592 54.0275  21
  -1  -2 -11 68.6122 48.9926  21
  -1   2 -11 75.1737 42.0618  14
  -1   2 -12 179.473 105.073   1
  -1   2 -12 187.742 55.2226   2
  -1  -2 -12 46.9638 81.7580  26
  -1   2 -12 115.170 79.2924  26
  -1  -2 -12 77.6534 76.1082  24
  -1  -2 -12 28.7960 108.837  29
  -1   2 -12 73.6212 127.841  29
  -1   2 -12 171.100 47.5544  11
  -1  -2 -12 113.760 56.6323  21
  -1   2 -12 106.746 59.8175  21
  -1   2 -12 142.165 51.7327  14
  -1  -2 -13 27.7535 107.864  29
  -1   2 -13 4.66697 121.972  29
  -1   2 -13-68.6619 93.6314  26
  -1  -2 -13 42.6140 90.8205  26
  -1   2 -13-24.3830 88.0045  24
  -1  -2 -13 3.57911 85.0931  24
  -1   2 -13-7.84658 47.5128  11
  -1   2 -13 58.4932 64.2363  21
  -1  -2 -13 50.4796 59.0734  21
  -1   2 -13-50.5270 112.167   1
  -1   2 -13 23.4722 72.3115   3
  -1   2 -13 4.36296 59.0577   2
  -1   2 -14 517.042 73.5654  21
  -1   2 -14 479.624 62.2602  11
  -1   2 -14 552.420 70.5512   2
  -1   2 -14 350.550 120.416   1
  -1   2 -14 555.804 102.551  24
  -1  -2 -14 415.060 98.8413  24
  -1   2 -14 578.136 110.978  26
  -1   2 -15 149.104 60.2993  11
  -1  -2 -15 206.162 76.1513  12
  -1   2 -15 208.474 108.424   1
  -1   2 -15 91.0811 66.1404   2
   1   2  15 141.974 125.373   6
  -1   2 -15 195.289 71.1667  21
  -1  -2 -15 229.955 102.990  24
  -1   2 -15 184.742 103.223  24
  -1   2 -16 399.891 103.830  24
  -1  -2 -16 425.428 106.167  24
  -1   2 -16 282.483 64.8707   2
  -1   2 -16 286.873 106.027   1
   1   2  16 409.559 136.205   6
  -1  -2 -16 143.643 74.8156  12
  -1   2 -16 351.040 67.4070  11
  -1   2 -16 217.814 77.9365  12
  -1   2 -17-81.2563 93.3501  24
  -1  -2 -17 77.8103 95.8123  24
  -1  -2 -17-142.738 108.218  25
  -1   2 -17-8.19416 58.1402   2
  -1  -2 -17-69.0024 62.4180  12
  -1  -2 -18-9.26329 79.7774  24
  -1   2 -18 37.3268 91.1191  25
  -1  -2 -18 72.4852 93.0850  25
  -1   2 -18-96.6487 82.3507  24
  -1   2 -18 45.1195 52.7908  12
  -1  -2 -18 91.0606 53.3626  12
  -1  -2 -19-28.4322 62.8057  24
  -1   2 -19-7.86889 61.6107  24
  -1   2 -19 29.9023 69.7685  25
  -1  -2 -19 89.3955 70.7037  25
  -1   2 -19-3.16199 40.9644  12
  -1  -2 -19 9.77037 36.9584  12
  -1   2 -20 54.4384 45.9567  25
  -1  -2 -20 5.58115 44.6536  25
  -1   3  20 92.3106 40.8355   7
   1   3 -19 189.491 48.5594  24
   1   3 -19 285.578 43.3313   2
   1   3 -18 341.179 67.9196  24
   1  -3 -18 313.449 69.4711  24
   1   3 -17 79.9714 54.8504  12
   1   3 -17 21.4194 60.1487   2
   1  -3 -17 164.777 119.199  25
   1  -3 -17 114.712 78.7034  24
   1   3 -17 76.2790 76.4086  24
   1   3 -16 2.60740 125.132  29
   1  -3 -16 36.5618 83.1350  24
   1   3 -16-57.1234 83.1982  24
   1   3 -16 54.8168 81.6641  21
  -1  -3  16 6.85711 118.066   6
  -1   3  16-39.3766 113.853   6
   1   3 -16-23.8046 107.822   1
   1   3 -16-7.70257 65.7681   2
   1  -3 -16-36.2783 105.038   1
   1   3 -15 771.701 161.783  29
   1  -3 -15 755.845 146.535  29
   1  -3 -15 1137.06 99.4888  24
   1   3 -15 911.572 95.2204  24
   1  -3 -15 1436.95 74.6449  12
   1   3 -15 1312.41 96.9806  21
  -1   3  15 1328.99 140.371   6
   1   3 -15 1422.29 137.794   1
   1   3 -15 1589.71 84.1659   2
   1   3 -14 202.025 156.472  29
   1  -3 -14 361.220 145.295  29
   1   3 -14 246.136 80.3199  24
   1  -3 -14 254.286 82.3257  24
   1   3 -14 156.579 54.3904  11
   1  -3 -14 256.232 56.7041  12
   1   3 -14 170.401 83.6042  21
   1   3 -14 364.301 108.302   1
   1   3 -14 181.441 63.6785   2
  -1   3  14 279.564 114.523   6
   1  -3 -13 695.179 152.806  29
   1   3 -13 402.241 158.665  29
   1  -3 -13 853.373 84.5030  24
   1   3 -13 887.464 86.1417  24
   1   3 -13 1115.20 62.5158  11
   1   3 -13 940.512 85.6877  21
   1  -3 -13 899.439 81.2250  21
  -1   3  13 1148.37 129.931   6
   1   3 -13 1204.73 125.549   1
   1   3 -12 1310.18 177.616  29
   1  -3 -12 1268.78 160.793  29
   1  -3 -12 1680.52 87.7451  24
   1   3 -12 1711.43 91.5664  26
   1   3 -12 1537.46 63.6442  11
   1  -3 -12 1488.78 82.1793  21
   1   3 -12 1633.61 87.4194  21
  -1   3  12 1579.81 129.619   6
   1   3 -12 1662.03 126.642   1
   1  -3 -11 4714.13 227.241  29
   1   3 -11 5351.24 148.906  32
   1   3 -11 5504.15 156.690  26
   1  -3 -11 6004.65 154.581  24
   1  -3 -11 5708.50 148.457  21
   1   3 -11 5755.09 151.829  21
  -1   3  11 5780.93 202.825   6
   1   3 -11 6468.11 202.974   1
   1   3 -11 6049.90 138.691  11
   1  -3 -10 2819.97 165.090  29
   1   3 -10 2622.28 87.2035  32
  -1   3  10 2882.90 131.611   6
   1   3  -9 300.900 80.3729   1
   1  -3  -9 241.398 44.6360  32
   1  -3  -9 213.921 99.0141  29
   1   3  -9 140.395 49.2574  32
   1  -3  -8 82797.8 1616.58  32
   1   3  -8 76197.5 1658.60  31
   1  -3  -8 74995.6 1668.88  29
   1   3  -8 82175.2 1616.65  32
   1   3  -7 326.705 88.9437  31
   1  -3  -7 226.292 37.9713  32
   1  -3  -7 300.155 85.4496  29
   1   3  -7 219.248 40.4011  32
   1   3  -6 20876.2 461.529  31
   1  -3  -6 20462.1 464.128  29
   1  -3  -5 3614.85 123.884  29
   1   3  -5 3795.29 121.935  31
   1   3  -4 1802.22 73.4814  31
   1   3  -3 33138.8 663.971  31
  -1   3   3 32052.8 666.511   6
   1  -3  -2 50257.2 1055.80  29
  -1   3   2 51528.8 1051.93   6
   1   3  -1 66966.0 1333.67  31
  -1   3   0 202475. 4079.59   3
  -1   3   0 209178. 4077.14  28
  -1   3  -1 69366.1 1268.47   1
  -1   3  -1 69301.2 1267.68  27
  -1  -3  -2 892.951 26.2885  29
  -1   3  -2 719.918 29.4310  27
  -1  -3  -3 4088.08 99.2564  29
  -1   3  -3 3946.11 101.439  27
  -1   3  -4 80.1553 34.9215   1
  -1  -3  -4 151.155 36.1057  29
  -1   3  -5 5327.58 137.927   1
  -1  -3  -5 4759.81 132.557  29
  -1   3  -6 231.188 53.0247   1
  -1  -3  -6 315.326 57.1304  29
  -1   3  -7 9885.51 242.317   1
  -1  -3  -7 8859.00 235.820  29
  -1   3  -8 3221.87 126.518   1
  -1  -3  -8 2990.55 127.064  29
  -1   3  -9 8524.98 232.598   1
  -1   3  -9 7833.20 175.450   2
  -1  -3 -10 321.906 95.8261  29
  -1   3 -10 331.733 58.6163  26
  -1  -3 -10 406.949 59.9654  24
  -1   3 -10 328.153 45.7402   2
  -1   3 -10 341.743 92.8804   1
  -1  -3 -10 304.609 41.1311  15
  -1   3 -10 353.236 38.6277  14
  -1  -3 -10 339.559 39.9898  14
  -1  -3 -11 1450.53 131.008  29
  -1   3 -11 2165.48 93.1932  26
  -1  -3 -11 1884.70 94.8228  24
  -1   3 -11 1734.49 66.1407  11
  -1  -3 -11 1689.74 70.8388  21
  -1   3 -11 1846.21 79.4885  21
  -1   3 -11 1578.33 69.1191   2
  -1   3 -11 1762.99 132.533   1
  -1   3 -11 1688.73 66.6150  14
  -1  -3 -11 1823.09 69.6848  14
  -1   3 -12 521.920 142.966  29
  -1  -3 -12 304.387 110.340  29
  -1  -3 -12 660.743 88.1090  24
  -1   3 -12 612.778 82.5210  26
  -1   3 -12 633.770 51.1869  11
  -1   3 -12 523.884 66.7436  21
  -1  -3 -12 603.874 61.4952  21
  -1   3 -12 578.193 55.5540  14
  -1   3 -12 652.098 60.6904   2
  -1   3 -12 707.732 120.293   1
  -1   3 -13-8.19310 56.9046   2
  -1   3 -13 59.0136 80.9672   3
  -1   3 -13 6.02949 105.096   1
  -1   3 -13 60.2590 126.580  29
  -1   3 -13-67.5841 89.1427  26
  -1  -3 -13-13.5232 86.9230  24
  -1   3 -13-0.90993 88.8824  24
  -1   3 -13 34.8840 51.3554  11
  -1  -3 -13 53.1895 57.8519  21
  -1   3 -13-17.8938 67.8156  21
  -1   3 -13 56.6293 56.7933  14
  -1   3 -14 113.851 98.3404  26
  -1  -3 -14 148.350 97.0489  24
  -1   3 -14 79.2742 97.8560  24
  -1   3 -14-17.4842 67.2181  21
   1   3  14 89.8825 120.007   6
  -1   3 -14 66.7315 107.813   1
  -1   3 -14 150.300 61.5476   2
  -1   3 -14 74.7475 57.2288  11
  -1  -3 -14-14.6600 71.5321  12
  -1   3 -15 147.279 103.374  24
  -1  -3 -15 161.535 104.619  24
  -1   3 -15-88.8291 63.9363  11
  -1  -3 -15 179.037 77.3055  12
  -1   3 -15 43.6769 71.3116  21
   1   3  15 76.3616 124.135   6
  -1   3 -15 142.487 68.6173   2
  -1   3 -15 89.1849 110.811   1
  -1   3 -16-72.5398 63.3680  21
   1   3  16-117.330 126.122   6
  -1   3 -16-3.65174 65.0368   2
   1  -3  16-46.6838 127.510   6
  -1  -3 -16-25.8443 101.815   1
  -1   3 -16-13.0601 103.196   1
  -1  -3 -16 97.3377 103.874  24
  -1   3 -16 159.113 100.062  24
  -1  -3 -16-82.6902 72.7572  12
  -1   3 -16-45.1340 62.0751  11
  -1   3 -17-41.1491 57.6380   2
  -1   3 -17-98.4840 93.7712  24
  -1  -3 -17-198.411 110.829  25
  -1  -3 -17-62.5366 94.2025  24
  -1  -3 -17 24.4131 61.2867  12
  -1   3 -17 111.080 68.1897  12
  -1   3 -18-28.3715 79.0904  24
  -1  -3 -18-67.7809 90.9964  25
  -1  -3 -18 5.67835 80.7734  24
  -1   3 -18-18.1587 55.0833  12
  -1  -3 -18 50.8043 51.5817  12
  -1  -3 -19 121.202 71.0751  25
  -1   3 -19-19.6806 61.2853  24
  -1   3 -19-29.0437 72.0468  25
  -1  -3 -19-10.9858 35.2546  12
  -1   3 -19-23.7124 39.5044  12
  -1  -3 -20-52.3608 43.3545  25
  -1   3 -20 12.1966 43.5338  25
  -1  -4  20 42.5244 34.8934   7
  -1   4  20-40.6602 38.4486   7
   1   4 -19 23.1468 39.0264   2
   1  -4 -19-19.8069 40.4935   2
   1   4 -19 39.4065 44.6270  24
   1   4 -18 16.6033 44.6371  12
   1   4 -18 11.5134 64.2459  24
   1   4 -18 32.2458 52.9885   2
   1  -4 -18-24.5039 52.7158   2
   1   4 -17 72.1305 73.9469  21
   1   4 -17-7.37986 56.0993  12
   1  -4 -17 68.3357 60.8538   2
   1   4 -17 151.240 57.2327   2
   1   4 -17 23.9762 75.2993  24
   1  -4 -17 116.370 77.1146  24
   1  -4 -16 168.541 86.3987  24
   1   4 -16 153.442 83.8795  24
   1   4 -16 301.590 81.4109  21
   1  -4 -16 255.367 115.623   1
  -1  -4  16 425.520 127.568   6
  -1   4  16 317.296 116.738   6
   1   4 -16 407.729 115.623   1
   1  -4 -16 288.264 68.4581   2
   1   4 -16 435.091 66.9183   2
   1  -4 -15 186.313 127.863  29
   1   4 -15 153.202 148.068  29
   1  -4 -15 326.177 57.5736  12
   1   4 -15 11.3763 84.9801  24
   1  -4 -15 264.691 87.9753  24
   1   4 -15 269.424 86.7351  21
  -1  -4  15 443.449 126.549   6
   1   4 -15 546.105 73.2953   2
   1  -4 -15 482.407 69.0719   2
   1   4 -15 268.857 118.149   1
   1  -4 -15 319.225 119.287   1
  -1   4  15 295.598 116.907   6
   1  -4 -14 541.091 146.811  29
   1   4 -14 226.255 159.660  29
   1   4 -14 566.759 86.3949  24
   1  -4 -14 686.788 87.9249  24
   1  -4 -14 588.326 63.2578  12
   1   4 -14 491.860 57.0233  11
   1   4 -14 436.863 84.7035  21
  -1   4  14 585.315 124.367   6
   1   4 -14 608.614 118.034   1
   1   4 -14 689.896 70.1338   2
   1  -4 -14 727.525 69.2934   2
   1  -4 -14 621.076 125.821   1
  -1  -4  14 521.014 126.626   6
   1   4 -13 50.2066 161.397  29
   1  -4 -13 16.8946 134.236  29
   1  -4 -13 123.995 72.6197  24
   1   4 -13 63.7679 47.6428  11
   1  -4 -13 102.614 49.6140  11
   1  -4 -13 95.3991 50.0276  12
   1  -4 -13 188.397 70.3380  21
   1   4 -13 86.8827 77.6907  21
  -1  -4  13-20.2803 110.401   6
   1  -4 -13 55.2437 101.751   1
  -1   4  13 39.3363 104.940   6
   1   4 -13 73.1409 101.721   1
   1  -4 -12 1470.73 160.453  29
   1   4 -12 1717.78 97.8136  26
   1  -4 -12 1907.11 95.0442  24
   1   4 -12 2343.72 75.8998  11
   1  -4 -12 2233.54 74.3371  11
   1  -4 -12 1951.07 86.0313  21
   1   4 -12 2086.60 98.2677  21
  -1  -4  12 2082.20 146.623   6
  -1   4  12 2283.54 141.271   6
   1   4 -12 2461.48 138.356   1
   1  -4 -12 2601.05 141.990   1
   1  -4 -11 1748.18 156.641  29
   1   4 -11 1697.67 81.8888  32
   1  -4 -11 1645.87 77.2466  32
   1   4 -11 1890.77 85.9357  26
   1  -4 -11 2142.91 86.6027  24
   1   4 -11 1890.67 87.0274  21
   1  -4 -11 1839.78 76.3983  21
  -1  -4  11 1759.96 128.258   6
  -1   4  11 1776.22 123.490   6
   1  -4 -11 1983.23 120.745   1
   1   4 -11 1705.38 119.499   1
   1   4 -11 1873.11 65.8441  11
   1  -4 -11 1846.07 64.8638  11
   1   4 -10 1989.19 75.4398  32
   1  -4 -10 1987.08 77.8020  32
   1  -4 -10 1843.53 145.330  29
  -1   4  10 2131.58 117.341   6
   1   4 -10 2427.50 117.411   1
   1  -4 -10 2249.41 118.410   1
   1  -4 -10 2145.13 67.0281  11
   1   4 -10 2143.05 67.8517  11
   1   4  -9 14970.4 350.056   1
   1  -4  -9 15287.8 350.151   1
   1  -4  -9 13994.2 374.806  29
   1  -4  -9 14427.5 308.801  32
   1   4  -9 14305.0 309.473  32
   1   4  -8 43243.3 852.424  32
   1  -4  -8 43117.2 852.622  32
   1   4  -8 41551.1 897.937  31
   1  -4  -8 39593.9 895.439  31
   1  -4  -8 38688.8 904.238  29
   1   4  -7 28306.6 566.633  32
   1  -4  -7 26644.5 606.427  31
   1  -4  -7 28348.0 566.559  32
   1  -4  -7 26057.8 610.841  29
   1   4  -7 27286.0 607.026  31
   1   4  -6 78988.0 1600.43  31
   1  -4  -6 78958.4 1600.14  31
   1  -4  -6 77648.2 1601.38  29
   1   4  -5 5029.64 146.371  31
   1  -4  -5 5025.96 146.706  29
   1  -4  -5 4955.59 144.193  31
   1   4  -4 20131.3 425.297  31
   1  -4  -4 19873.0 424.227  31
  -1  -4   3 49.2916 37.0439   6
  -1   4   3 41.7219 36.0004   6
   1   4  -3 68.0383 37.3918  31
   1  -4  -3 66.2184 36.7132  31
   1   4  -2 9058.28 196.124  31
  -1  -4   2 9583.26 198.750   6
  -1   4   2 9713.80 198.653   6
   1  -4  -1 159028. 3100.69  31
   1   4  -1 154138. 3100.74  31
  -1   4   0 3413.48 86.0928   3
  -1   4   0 3538.42 80.5465  28
  -1  -4   0 3669.66 80.6998  28
  -1   4  -1 94995.5 1842.52   1
  -1  -4  -1 91579.0 1842.10   1
  -1   4  -1 90548.3 1847.23   3
  -1  -4  -1 92840.3 1840.98  27
  -1   4  -1 93711.7 1841.46  27
  -1  -4  -2 1139.82 40.2936   1
  -1   4  -2 1172.66 38.6890   1
  -1  -4  -2 1227.62 38.8155  27
  -1   4  -2 1236.02 39.3769  27
  -1  -4  -3 11578.7 286.257   1
  -1   4  -3 12128.0 286.453   1
  -1  -4  -3 15687.9 286.387  29
  -1   4  -3 14757.0 289.319  27
  -1  -4  -3 14232.9 288.443  27
  -1  -4  -4 10071.3 239.621   1
  -1   4  -4 10642.4 239.436   1
  -1  -4  -5 1242.79 63.5034   1
  -1   4  -5 1295.74 62.3247   1
  -1   4  -6 610.752 58.6742   1
  -1  -4  -6 448.675 57.0857   1
  -1  -4  -6 560.707 57.6966  29
  -1  -4  -7 4239.48 136.615   1
  -1   4  -7 4228.58 139.271   1
  -1  -4  -7 4151.52 134.835  29
  -1   4  -8 7478.20 206.268   1
  -1  -4  -8 7202.14 203.312   1
  -1   4  -9 437.031 84.7130   1
  -1   4  -9 454.273 42.0466   2
  -1  -4  -9 490.151 77.6523   1
  -1  -4  -9 468.893 40.1344   2
  -1  -4  -9 332.280 83.6704  29
  -1  -4 -10 734.248 101.004  29
  -1  -4 -10 679.331 63.6356  24
  -1   4 -10 716.993 63.9815  26
  -1   4 -10 531.083 97.0843   1
  -1  -4 -10 456.780 43.9348   2
  -1  -4 -10 526.967 92.7290   1
  -1   4 -10 473.030 47.6417   2
  -1  -4 -10 575.689 42.4184  15
  -1   4 -10 555.770 41.8576  14
  -1  -4 -10 531.985 44.0964  14
  -1  -4 -11 614.243 108.006  29
  -1   4 -11 580.769 74.4731  26
  -1  -4 -11 539.368 76.9739  24
  -1  -4 -11 667.617 48.0055  11
  -1   4 -11 643.760 48.5547  11
  -1  -4 -11 485.877 52.4866  21
  -1   4 -11 557.299 62.1885  21
  -1  -4 -11 697.615 52.6610  14
  -1   4 -11 500.022 47.7119  14
  -1   4 -11 684.596 53.2711   2
  -1  -4 -11 651.328 54.0779   2
  -1  -4 -11 711.207 108.050   1
  -1   4 -11 689.823 110.565   1
  -1  -4 -12 424.881 56.0440   2
  -1  -4 -12 376.517 108.639   1
  -1   4 -12 537.330 114.250   1
  -1   4 -12 532.704 56.6835   2
  -1  -4 -12 264.370 103.458  29
  -1  -4 -12 459.820 85.4393  24
  -1   4 -12 249.662 79.0492  26
  -1   4 -12 392.864 48.4635  11
  -1  -4 -12 452.747 47.0743  11
  -1  -4 -12 223.419 53.9537  21
  -1   4 -12 349.467 67.2053  21
  -1   4 -12 358.426 53.5905  14
  -1  -4 -13 7.97103 106.057   1
  -1  -4 -13 86.2439 58.8800   2
  -1   4 -13 26.5905 84.7072   3
  -1   4 -13-82.8696 59.9578   2
  -1   4 -13-81.7310 110.978   1
  -1   4 -13 68.8058 91.0215  26
  -1  -4 -13-40.6161 85.4999  24
  -1   4 -13-53.5854 129.732  29
  -1  -4 -13-20.9572 67.2522  12
  -1   4 -13 36.5150 51.7786  11
  -1  -4 -13 0.41141 49.8927  11
  -1   4 -13-48.0979 66.5227  21
  -1   4 -13 43.2843 57.7482  14
  -1   4 -14 24.5085 120.207  29
  -1   4 -14-77.5152 99.4653  26
  -1   4 -14 86.1938 97.3810  24
  -1  -4 -14-38.4093 101.349  24
  -1  -4 -14-19.8065 54.8331  11
  -1   4 -14-31.7678 54.9596  11
  -1  -4 -14 77.1574 72.2137  12
  -1   4 -14 4.91678 68.7134  21
   1  -4  14 17.2902 117.342   6
  -1   4 -14-83.2876 109.781   1
  -1   4 -14-54.6418 62.7914   2
   1   4  14-43.3958 117.784   6
  -1  -4 -14 9.15499 64.9377   2
  -1  -4 -14 55.2929 108.435   1
  -1  -4 -15 2453.99 137.590  24
  -1   4 -15 2075.69 138.732  26
  -1   4 -15 2405.10 132.752  24
  -1  -4 -15 2743.33 110.324  12
  -1   4 -15 2327.16 91.2974  11
  -1  -4 -15 2118.04 92.6303  11
  -1   4 -15 1986.44 100.456  21
   1   4  15 2363.32 178.532   6
   1  -4  15 2070.94 172.554   6
  -1  -4 -15 2182.00 154.163   1
  -1   4 -15 2544.67 98.8468   2
  -1  -4 -15 2544.68 95.4948   2
  -1   4 -15 2454.07 167.464   1
  -1   4 -16 20.8104 62.7529  11
  -1  -4 -16 26.8904 70.7333  12
  -1   4 -16 211.494 102.465  24
  -1  -4 -16 11.7708 116.788  25
  -1  -4 -16 87.9614 104.164  24
  -1   4 -16 33.2861 63.7046  21
   1   4  16-43.1482 120.317   6
  -1   4 -16 53.7005 64.3879   2
  -1   4 -16 66.3644 99.5984   1
   1  -4  16-29.8250 121.087   6
  -1  -4 -16-2.12997 96.5210   1
  -1  -4 -16 13.2534 62.5974   2
  -1  -4 -17 73.4030 57.4932   2
  -1   4 -17 13.2305 58.3250   2
  -1   4 -17 11.9379 66.9228  12
  -1  -4 -17 7.01289 60.4765  12
  -1   4 -17-70.5066 90.5525  24
  -1  -4 -17 4.26928 94.0173  24
  -1  -4 -17-187.411 109.213  25
  -1  -4 -18-78.5557 51.1841  12
  -1   4 -18 28.3023 55.9226  12
  -1   4 -18 41.5750 76.2970  24
  -1  -4 -18 95.7697 81.1462  24
  -1  -4 -18 36.8126 89.6384  25
  -1   4 -19 212.847 42.1649  12
  -1   4 -19 214.705 71.7851  25
  -1   4 -19 195.756 61.6372  24
  -1  -4 -19 95.1762 71.4508  25
  -1  -4 -20-66.7727 42.7986  25
  -1   4 -20 2.73272 42.9504  25
  -1   5  20-11.2076 36.8671   7
  -1  -5  20 36.9235 33.3546   7
   1  -5 -19 96.1617 39.6338   2
   1   5 -18 26.0076 62.4513  24
   1  -5 -18 128.937 51.5108   2
   1   5 -18 182.399 50.8263   2
   1   5 -18 6.16451 46.0481  12
   1   5 -17 108.451 60.5493   2
   1  -5 -17 31.7136 58.6672   2
   1   5 -17 88.8044 74.4087  21
   1  -5 -17-12.2732 77.0677  24
   1   5 -17-36.2315 75.0028  24
   1   5 -16 770.495 89.2130  21
   1  -5 -16 646.516 133.405  25
   1   5 -16 826.974 91.5029  24
   1  -5 -16 824.869 96.6573  24
  -1   5  16 818.725 129.317   6
   1  -5 -16 885.318 128.488   1
   1  -5 -16 1064.04 75.2334   2
   1   5 -16 818.854 129.765   1
  -1  -5  16 796.692 139.874   6
   1   5 -16 1203.37 75.8277   2
   1   5 -16 370.124 138.717  29
   1  -5 -15 564.873 94.3092  24
   1   5 -15 448.133 90.5633  24
   1   5 -15 231.842 153.507  29
   1   5 -15 411.101 90.2680  21
   1  -5 -15 502.294 122.732   1
   1   5 -15 564.946 119.735   1
   1  -5 -15 647.937 69.0837   2
   1   5 -15 552.243 71.1115   2
  -1  -5  15 454.172 128.097   6
  -1   5  15 577.509 124.532   6
   1  -5 -14 1333.23 163.377  29
   1   5 -14 1158.57 192.110  29
   1   5 -14 2108.70 111.858  24
   1  -5 -14 2121.66 111.298  24
   1   5 -14 1910.35 111.413  21
  -1  -5  14 2072.57 163.205   6
  -1   5  14 2190.43 156.617   6
   1  -5 -14 2379.85 157.534   1
   1  -5 -14 2754.60 93.2053   2
   1   5 -14 2187.58 150.697   1
   1   5 -14 2616.49 94.3513   2
   1   5 -13 978.952 183.527  29
   1  -5 -13 842.275 146.871  29
   1  -5 -13 1377.09 92.1282  24
   1   5 -13 1090.75 94.4849  26
   1  -5 -13 1467.62 69.2538  12
   1  -5 -13 1319.22 66.8570  11
   1   5 -13 1432.40 67.7773  11
   1   5 -13 1308.69 91.3352  21
  -1   5  13 1475.85 126.729   6
  -1  -5  13 1381.06 134.521   6
   1   5 -13 1529.60 134.732   1
   1  -5 -13 1417.36 127.745   1
   1  -5 -12 3922.96 208.960  29
   1  -5 -12 4808.17 141.911  24
   1   5 -12 4726.74 142.648  26
   1  -5 -12 4613.05 118.680  11
   1   5 -12 4591.83 118.964  11
   1  -5 -12 4438.97 133.063  21
   1   5 -12 4665.15 142.527  21
  -1  -5  12 3941.14 190.588   6
  -1   5  12 4288.03 185.714   6
   1  -5 -12 5095.89 187.291   1
   1   5 -12 4977.86 184.005   1
   1  -5 -11 3647.67 112.047  32
   1   5 -11 3070.15 111.126  32
   1  -5 -11 3197.34 188.884  29
   1  -5 -11 4131.75 122.945  24
   1   5 -11 3748.18 120.904  26
   1   5 -11 4029.26 123.539  21
   1  -5 -11 3661.40 111.398  21
   1  -5 -11 3979.82 102.567  11
   1   5 -11 4067.90 103.116  11
  -1  -5  11 4054.35 174.028   6
  -1   5  11 3867.84 163.524   6
   1  -5 -11 4555.26 161.191   1
   1   5 -11 4657.97 169.446   1
   1  -5 -10 3511.49 105.368  32
   1   5 -10 3410.32 106.414  32
   1  -5 -10 3281.01 172.606  29
   1   5 -10 4022.22 114.065  21
  -1   5  10 3895.59 154.233   6
  -1  -5  10 3822.97 159.338   6
   1  -5 -10 4247.12 152.894   1
   1   5 -10 4264.19 151.190   1
   1   5 -10 3896.04 99.2783  11
   1  -5 -10 4043.90 98.8536  11
   1  -5  -9 6238.20 181.749   1
   1   5  -9 6102.55 182.456   1
   1  -5  -9 5883.58 212.755  29
   1  -5  -9 6252.72 147.794  32
   1   5  -9 6162.67 147.569  32
   1   5  -8 2085.59 102.123   1
   1  -5  -8 2024.79 100.941   1
   1  -5  -8 1563.09 64.0174  32
   1  -5  -8 1767.18 119.266  29
   1   5  -8 1476.90 64.6470  32
   1   5  -7 28453.5 568.485  32
   1   5  -7 27533.0 608.427  31
   1  -5  -7 26355.2 611.716  29
   1  -5  -7 26867.0 608.727  31
   1  -5  -7 28261.2 568.598  32
   1  -5  -6 1570.99 92.9750  31
   1   5  -6 1538.31 92.1852  31
   1   5  -5 372.129 61.2276  31
   1  -5  -5 364.208 58.0444  29
   1  -5  -5 398.371 62.9476  31
   1  -5  -4 8666.98 210.648  31
   1  -5  -4 8810.82 215.778  29
   1   5  -4 9035.81 212.610  31
  -1   5   3 134766. 2740.38   6
  -1  -5   3 134724. 2741.41   6
   1   5  -3 142738. 2739.89  31
   1  -5  -3 138814. 2738.88  31
  -1  -5   2 1343.62 47.4159   6
   1   5  -2 1313.17 46.5055  31
   1  -5  -2 1327.39 46.4844  31
   1  -5  -1 33085.6 656.323  31
   1   5  -1 32247.8 656.249  31
  -1   5   0 53307.9 1064.38  30
  -1  -5   0 54590.3 1057.78  28
  -1   5   0 52113.4 1057.74  28
  -1   5   0 52333.3 1064.54   3
  -1  -5  -1 9763.19 205.167  27
  -1   5  -1 10120.4 206.044  27
  -1   5  -1 9571.30 213.022  30
  -1  -5  -1 9957.34 206.802   1
  -1   5  -1 9593.37 214.232   3
  -1   5  -2 10188.6 200.386  27
  -1  -5  -2 10144.1 199.788  27
  -1   5  -2 8736.42 199.365   1
  -1  -5  -2 9277.50 196.423   4
  -1  -5  -2 8986.44 200.035   1
  -1  -5  -3 486.703 35.5174  27
  -1   5  -3 479.155 36.1174  27
  -1  -5  -3 381.033 31.9474   1
  -1   5  -3 414.386 30.9589   1
  -1  -5  -4 68.1758 32.6951   1
  -1   5  -4 58.2027 33.0413   1
  -1  -5  -4 46.1535 31.9010  29
  -1   5  -5 2158.35 80.1306   1
  -1  -5  -5 2120.58 79.3042   1
  -1   5  -6 23968.6 490.363   1
  -1  -5  -6 23133.3 489.327   1
  -1  -5  -7 653.918 72.6314   1
  -1   5  -7 714.065 73.1809   1
  -1  -5  -7 667.417 68.5456  29
  -1  -5  -8 17632.8 392.964   1
  -1   5  -8 18161.6 393.104   1
  -1   5  -9 288.827 78.6294   1
  -1  -5  -9 266.182 79.6550   1
  -1  -5  -9 226.922 36.9681   2
  -1   5  -9 208.800 36.0681   2
  -1  -5  -9 167.616 78.1735  29
  -1  -5 -10 1171.29 106.897  29
  -1   5 -10 1514.44 77.2004  26
  -1  -5 -10 1522.69 81.2547  24
  -1  -5 -10 1552.37 57.3459  11
  -1   5 -10 1612.11 57.4806  11
  -1   5 -10 1509.38 59.3712   2
  -1  -5 -10 1352.07 59.0298   2
  -1  -5 -10 1708.42 117.043   1
  -1   5 -10 1591.33 112.322   1
  -1  -5 -10 1462.84 55.6198  15
  -1   5 -10 1373.66 56.0006  14
  -1  -5 -10 1546.18 58.2607  14
  -1  -5 -11 2635.87 148.556  29
  -1   5 -11 3197.84 116.939  26
  -1  -5 -11 3458.58 120.941  24
  -1   5 -11 3277.48 93.0628  11
  -1  -5 -11 3492.49 92.3181  11
  -1   5 -11 3307.42 108.960  21
  -1  -5 -11 2976.51 96.8082  21
  -1  -5 -11 3399.13 96.5613   2
  -1   5 -11 3451.15 163.251   1
  -1   5 -11 3290.68 97.8408   2
  -1  -5 -11 3675.57 162.328   1
  -1   5 -11 3091.98 93.0907  14
  -1  -5 -12 324.455 103.002  29
  -1   5 -12 631.315 83.2112  26
  -1  -5 -12 649.867 87.9706  24
  -1   5 -12 529.191 50.6196  11
  -1  -5 -12 578.230 49.2832  11
  -1  -5 -12 729.921 69.0875  12
  -1   5 -12 537.607 68.7437  21
  -1  -5 -12 660.047 111.861   1
  -1   5 -12 532.419 58.8103   2
  -1  -5 -12 603.627 56.1513   2
  -1   5 -12 482.274 115.392   1
  -1   5 -12 518.316 55.9694  14
  -1   5 -13 29.3720 137.111  29
  -1  -5 -13 122.673 88.0354  24
  -1   5 -13 32.7126 89.5880  26
  -1  -5 -13 156.358 58.7028   2
  -1   5 -13 1.97218 103.789   1
  -1   5 -13 135.485 57.1812   2
  -1   5 -13 235.566 94.7446   3
  -1  -5 -13 219.478 113.052   1
  -1  -5 -13 108.303 65.6190  12
  -1  -5 -13 53.7088 50.7198  11
  -1   5 -13 180.188 52.5345  11
  -1   5 -13-8.07223 70.5755  21
  -1   5 -13 68.5014 56.0929  14
  -1   5 -14 345.426 102.019  26
  -1  -5 -14 166.573 100.390  24
  -1   5 -14 208.706 98.2075  24
  -1   5 -14 118.550 128.030  29
  -1   5 -14 222.669 56.1094  11
  -1  -5 -14 278.016 59.5566  11
  -1  -5 -14 226.225 73.0315  12
  -1   5 -14 168.977 73.5676  21
  -1  -5 -14 198.184 111.123   1
  -1  -5 -14 22.6787 61.3947   2
  -1   5 -14 340.176 106.999   1
  -1   5 -14 173.724 63.3990   2
   1   5  14 240.288 117.941   6
   1  -5  14 220.129 124.709   6
  -1   5 -14 51.8328 86.5138   3
  -1  -5 -15 486.986 78.5156  12
  -1   5 -15 363.280 63.3636  11
  -1  -5 -15 336.615 63.7561  11
  -1  -5 -15 465.021 65.2846   2
  -1  -5 -15 447.048 112.552   1
   1  -5  15 356.682 131.965   6
  -1   5 -15 462.277 69.4535   2
   1   5  15 382.636 128.618   6
  -1   5 -15 361.751 118.580   1
  -1   5 -15 242.200 74.2645  21
  -1  -5 -15 264.752 123.718  25
  -1   5 -15 265.625 102.443  24
  -1  -5 -15 323.111 109.762  24
  -1   5 -15 147.442 105.053  26
  -1   5 -16-35.3687 62.2422  11
  -1  -5 -16 27.3459 67.2226  12
  -1  -5 -16 98.5271 56.7644  11
  -1  -5 -16 17.4884 60.8283   2
   1   5  16 17.8628 117.846   6
   1  -5  16-101.978 124.279   6
  -1   5 -16-12.6748 101.379   1
  -1  -5 -16 54.2735 94.0488   1
  -1   5 -16 18.7294 63.6190   2
  -1  -5 -16-46.3566 102.784  24
  -1  -5 -16-155.163 120.050  25
  -1   5 -16-46.6573 98.5346  24
  -1   5 -16-31.5206 67.7671  21
  -1  -5 -17 4.35133 104.631  25
  -1   5 -17-3.19677 88.2073  24
  -1  -5 -17-48.3764 92.3585  24
  -1   5 -17 22.0605 67.8197  12
  -1  -5 -17-20.7342 60.3101  12
  -1   5 -18-30.7482 75.5853  24
  -1  -5 -18 38.2600 78.3974  24
  -1  -5 -18 146.131 90.3979  25
  -1   5 -18-31.7632 56.4240  12
  -1  -5 -18 69.2499 50.1358  12
  -1  -5 -19 52.6703 67.8644  25
  -1   5 -19 120.252 58.8555  24
  -1   5 -19 86.9500 68.6165  25
  -1   5 -19 59.2144 40.1973  12
  -1  -5 -20-1.61225 40.2666  25
  -1   5 -20 24.2683 30.2936  24
  -1   5 -20 40.8571 41.4066  25
  -1  -6  20-32.2530 30.3162   7
  -1   6  20-33.0087 34.3475   7
   1   6 -18 13.6859 45.4316  12
   1   6 -18 54.6341 62.6368  24
   1  -6 -18-13.6187 47.2500   2
   1   6 -18 6.94152 49.3313   2
   1   6 -17 442.843 80.3354  21
   1   6 -17 400.242 77.4540  24
   1  -6 -17 328.211 78.4838  24
   1  -6 -17 463.361 61.2860   2
   1   6 -17 369.969 63.7975   2
   1  -6 -16 314.898 128.863  25
   1  -6 -16 303.850 89.6361  24
   1   6 -16 235.356 84.1122  24
   1   6 -16 92.5844 133.133  29
   1   6 -16 344.753 83.5319  21
   1  -6 -16 445.764 109.748   1
  -1   6  16 513.901 116.506   6
   1   6 -16 427.083 69.3835   2
   1   6 -16 226.790 108.242   1
   1  -6 -16 361.821 64.6753   2
  -1  -6  16 325.506 125.022   6
   1   6 -15 850.165 97.7117  24
   1  -6 -15 605.722 96.7974  24
   1  -6 -15 1017.31 137.142  25
   1   6 -15 515.747 160.177  29
   1   6 -15 815.641 94.7069  21
  -1   6  15 965.076 133.192   6
   1  -6 -15 861.968 73.4935   2
   1   6 -15 916.531 74.6825   2
  -1  -6  15 856.466 138.501   6
   1   6 -15 849.841 129.251   1
   1  -6 -15 801.010 129.672   1
   1  -6 -14 608.419 88.4248  24
   1   6 -14 458.205 87.2123  24
   1   6 -14 248.575 167.270  29
   1  -6 -14 299.485 135.886  29
   1   6 -14 514.646 83.8044  21
   1   6 -14 690.417 68.6534   2
   1   6 -14 825.327 128.532   1
   1  -6 -14 643.688 121.612   1
   1  -6 -14 756.683 69.0171   2
  -1  -6  14 732.525 130.808   6
  -1   6  14 610.863 117.198   6
   1  -6 -13 419.807 81.2723  24
   1   6 -13 408.645 84.0079  26
   1  -6 -13 137.340 129.801  29
   1   6 -13 274.888 53.7907  11
   1  -6 -13 295.302 51.9412  11
   1   6 -13 333.366 83.2064  21
   1  -6 -13 285.261 99.8807   1
   1   6 -13 432.506 105.753   1
  -1   6  13 342.581 110.220   6
  -1  -6  13 521.823 116.091   6
  -1  -6  12 77.3887 103.471   6
  -1   6  12 184.505 95.1954   6
   1   6 -12 47.9405 93.1904   1
   1  -6 -12 159.367 97.0449   1
   1  -6 -12 213.838 130.214  29
   1   6 -12 197.083 71.8310  26
   1  -6 -12 212.867 67.7985  24
   1  -6 -12 102.351 45.5190  11
   1   6 -12 79.0128 44.5406  11
   1   6 -12 172.696 72.0091  21
  -1  -6  12 117.364 39.6638   9
   1  -6 -11 877.176 133.898  29
   1  -6 -11 1057.37 67.9255  32
   1  -6 -11 850.561 70.6041  24
   1   6 -11 914.795 70.0055  26
   1  -6 -11 920.132 64.2530  21
   1   6 -11 924.487 76.4477  21
   1  -6 -11 1039.98 53.2222  11
   1   6 -11 1053.12 54.6364  11
  -1  -6  11 864.761 108.503   6
  -1   6  11 1133.99 108.696   6
  -1  -6  11 1071.20 48.8829   9
   1  -6 -11 1128.01 103.583   1
   1   6 -11 1084.23 103.193   1
   1  -6 -10 37.0998 68.5543   1
  -1   6  10 175.105 76.7239   6
  -1  -6  10 18.1880 81.0910   6
   1   6 -10 11.6353 69.3650   1
   1   6 -10 38.7538 48.7724  32
   1  -6 -10 27.6815 106.343  29
   1  -6 -10 30.5119 48.0389  32
   1  -6 -10-4.56842 33.1559  11
   1   6 -10 26.9459 32.5877  11
   1   6 -10-2.08651 50.6335  21
   1   6 -10 1.97567 35.6893  14
   1   6  -9 11568.2 254.720  32
   1  -6  -9 11474.3 317.812  29
   1  -6  -9 12045.5 254.804  32
  -1   6   9 10706.8 298.260   6
   1   6  -9 11994.6 291.731   1
   1  -6  -9 12550.4 296.306   1
   1  -6  -8 13414.1 340.934  29
   1  -6  -8 13365.1 284.701  32
   1   6  -8 13391.0 284.177  32
   1   6  -8 12847.6 316.611   1
   1  -6  -8 13811.8 318.222   1
   1  -6  -7 39685.6 865.251  31
   1   6  -7 40665.6 865.540  31
   1   6  -7 41533.3 827.395  32
   1  -6  -7 42220.7 827.747  32
   1   6  -6 3895.40 132.129  31
   1  -6  -6 3873.08 132.246  31
   1  -6  -6 3818.19 133.185  29
   1   6  -5 9725.62 238.700  31
   1  -6  -5 9644.35 239.274  31
   1  -6  -5 10350.4 242.484  29
   1  -6  -4 1626.61 74.5800  29
   1  -6  -4 1664.99 69.1183  31
   1   6  -4 1548.84 69.4892  31
  -1   6   4 1455.93 64.5513   6
   1  -6  -3 392.350 39.3159  31
   1   6  -3 327.436 39.9996  31
  -1  -6   3 155.383 35.7807   6
  -1   6   3 169.779 38.1245   6
   1  -6  -2 62603.4 1301.92  31
   1   6  -2 64902.4 1302.25  31
  -1   6   2 65592.4 1305.17   6
   1  -6  -1 4857.94 109.508  31
   1   6  -1 4944.12 109.309  31
  -1   6   0 11183.5 239.155   3
  -1   6   0 11076.8 238.143  30
  -1  -6   0 11130.6 228.499  28
  -1   6   0 11105.0 229.004  28
  -1   6  -1 2688.36 74.6410  30
  -1   6  -1 2712.81 63.7781   1
  -1  -6  -1 2464.77 61.9055   1
  -1   6  -1 2449.52 73.0675   3
  -1   6  -1 2685.69 61.5921  27
  -1  -6  -1 2578.84 60.6121  27
  -1   6  -2 43516.9 899.817   1
  -1  -6  -2 45458.2 899.229   4
  -1  -6  -2 45687.5 900.973   1
  -1   6  -2 44859.9 900.205  27
  -1  -6  -2 45322.1 899.384  27
  -1   6  -3 53933.9 1122.82   1
  -1  -6  -3 52891.8 1123.80   1
  -1  -6  -3 58191.5 1125.35  27
  -1   6  -3 59897.0 1126.36  27
  -1  -6  -4 4364.85 114.741   1
  -1   6  -4 4513.22 114.981   1
  -1  -6  -5 43.3358 41.5864  29
  -1  -6  -5 10.8392 38.3298   1
  -1   6  -5 0.57235 37.7512   1
  -1  -6  -6 279.516 51.4848  29
  -1  -6  -6 217.010 46.9998   1
  -1   6  -6 168.992 50.6412   1
  -1  -6  -7 8810.36 215.448   1
  -1   6  -7 8793.03 214.910   1
  -1  -6  -8 3076.81 120.319  29
  -1  -6  -8 3410.65 128.003   1
  -1   6  -8 3456.57 127.744   1
  -1   6  -8 3028.19 80.9116   2
  -1  -6  -8 2983.06 81.3446   2
  -1  -6  -9-2.29708 71.9015  29
  -1  -6  -9 18.2031 35.2611   2
  -1   6  -9 46.9373 71.5965   1
  -1  -6  -9-7.52474 70.6326   1
  -1   6  -9 26.7130 35.6365   2
  -1   6 -10 96.5320 84.4521   1
  -1   6 -10 31.1224 40.4613   2
  -1  -6 -10 26.1704 85.2856   1
  -1  -6 -10-7.41210 40.1655   2
  -1  -6 -10 31.8268 80.8653  29
  -1   6 -10 3.82944 57.5374  26
  -1  -6 -10 19.4727 59.8587  24
  -1  -6 -10 14.2607 59.9713  26
  -1   6 -10 35.0148 35.3202  11
  -1  -6 -10 4.39452 33.6690  11
  -1   6 -10 39.7361 50.3063  21
  -1   6 -10 30.6746 35.5813  14
  -1  -6 -10 41.7227 36.5471  15
  -1  -6 -11 659.280 101.448  29
  -1   6 -11 791.526 76.4902  26
  -1  -6 -11 787.020 75.8106  24
  -1  -6 -11 817.309 49.9391  11
  -1   6 -11 786.651 49.2021  11
  -1  -6 -11 849.126 62.6529  12
  -1   6 -11 598.341 66.4942  21
  -1   6 -11 714.525 52.7895  14
  -1  -6 -11 924.926 112.695   1
  -1   6 -11 774.726 55.0388   2
  -1   6 -11 1004.50 107.528   1
  -1  -6 -11 830.515 53.4679   2
  -1  -6 -12 961.022 93.2598  24
  -1   6 -12 718.035 87.7772  26
  -1  -6 -12 942.825 71.3554  12
  -1  -6 -12 717.310 55.7807  11
  -1   6 -12 719.974 55.0023  11
  -1   6 -12 616.090 73.2260  21
  -1  -6 -12 788.222 114.399   1
  -1   6 -12 776.646 60.3666   2
  -1   6 -12 724.942 107.183   1
  -1  -6 -12 781.421 58.0476   2
  -1   6 -12 844.425 59.8585  14
  -1   6 -13 147.527 90.2347  26
  -1  -6 -13 192.270 92.5480  24
  -1  -6 -13 96.7901 109.283   1
  -1   6 -13 182.844 101.128   3
  -1  -6 -13 128.111 56.4042   2
  -1   6 -13 137.289 104.144   1
  -1   6 -13 149.242 58.7192   2
  -1   6 -13 150.000 52.6943  11
  -1  -6 -13 170.615 66.4865  12
  -1  -6 -13 152.760 49.7857  11
  -1   6 -13 68.9417 68.6324  21
  -1   6 -13 143.943 57.1774  14
  -1   6 -14 614.695 106.698  26
  -1  -6 -14 477.474 105.450  24
   1   6  14 697.890 125.356   6
  -1   6 -14 471.949 102.675   3
  -1  -6 -14 481.361 66.3291   2
  -1   6 -14 571.819 121.444   1
  -1   6 -14 619.221 65.4790   2
  -1  -6 -14 644.301 122.678   1
   1  -6  14 517.790 126.688   6
  -1   6 -14 456.600 60.1752  11
  -1  -6 -14 583.215 61.9138  11
  -1  -6 -14 547.918 75.2696  12
  -1   6 -14 439.986 77.9286  21
  -1   6 -14 236.967 134.926  29
  -1  -6 -15 91.7595 60.1751  11
  -1   6 -15 85.2621 61.9543  11
  -1  -6 -15 48.4256 72.5627  12
   1   6  15 40.8528 119.872   6
   1  -6  15-15.7708 123.252   6
  -1  -6 -15 205.292 106.827   1
  -1   6 -15 65.3481 63.3896   2
  -1   6 -15 96.6358 104.629   1
  -1  -6 -15 1.53616 63.0153   2
  -1   6 -15 94.9033 72.5121  21
  -1   6 -15 50.9489 99.7412  24
  -1  -6 -15-199.350 123.369  25
  -1   6 -15 88.1812 107.821  26
  -1  -6 -15-0.98962 102.700  24
  -1  -6 -16 206.815 59.4060  11
  -1   6 -16 150.782 57.3268  11
  -1  -6 -16 77.9689 68.3555  12
  -1  -6 -16 258.007 62.9131   2
  -1   6 -16 188.387 58.2888   2
   1  -6  16 51.3307 120.111   6
   1   6  16 129.866 117.174   6
  -1   6 -16 215.279 68.3733  21
  -1   6 -16 105.783 99.5296  24
  -1  -6 -16 66.5238 104.423  24
  -1  -6 -16 37.9275 117.362  25
  -1  -6 -17 30.3272 93.4892  24
  -1   6 -17 183.282 88.6783  24
  -1  -6 -17 185.072 106.652  25
  -1  -6 -17-21.8857 59.2687  12
  -1  -6 -18 82.1242 87.4270  25
  -1   6 -18-31.9932 76.4312  24
  -1   6 -18 178.896 56.2215  12
  -1  -6 -18 115.990 49.0487  12
  -1   6 -19 81.9874 66.5632  25
  -1  -6 -19 91.1737 65.0899  25
  -1   6 -19-2.89958 56.6453  24
  -1   6 -19 4.53834 40.3490  12
  -1  -6 -20 7.10219 39.0140  25
  -1   6 -20 15.3540 41.2276  25
  -1   6 -20 12.0079 28.8801  24
   1   6  20 29.7438 30.3907   7
   1  -6  20 13.4940 26.4641   7
  -1   7  20-1.92557 31.1251   7
  -1  -7  20 5.78233 28.4636   7
   1  -7 -19 10.9256 48.8506  16
  -1  -7  19 32.1158 41.2879   7
  -1   7  19 17.1077 44.1154   7
   1   7 -18-23.7335 45.8394  12
   1   7 -18-60.2787 60.8493  24
   1  -7 -18 104.429 47.4169   2
   1   7 -18 7.07260 47.5747   2
   1   7 -17 356.049 78.4248  21
   1   7 -17 450.977 78.0540  24
   1   7 -17 576.550 63.3569   2
   1  -7 -17 593.448 63.7366   2
   1  -7 -16 455.783 89.6890  24
   1   7 -16 385.269 85.9301  24
   1  -7 -16 419.442 129.755  25
   1   7 -16 283.300 139.949  29
   1   7 -16 192.650 82.9309  21
   1  -7 -16 525.409 65.3450   2
   1   7 -16 581.194 66.9705   2
   1  -7 -16 436.351 111.828   1
  -1  -7  16 458.229 129.393   6
   1   7 -16 502.794 112.408   1
  -1   7  16 264.686 113.810   6
   1  -7 -15 2594.38 132.877  24
   1  -7 -15 3148.02 164.481  25
   1   7 -15 3168.82 133.801  24
   1   7 -15 2950.32 129.055  21
  -1  -7  15 3063.27 191.356   6
  -1   7  15 3006.44 175.277   6
   1   7 -15 3197.62 180.399   1
   1   7 -15 3851.59 114.018   2
   1  -7 -15 3711.10 109.871   2
   1  -7 -15 3429.95 176.111   1
   1   7 -14 152.100 168.367  29
   1  -7 -14-13.5452 82.2897  24
   1   7 -14 0.70470 80.4459  21
   1   7 -14 114.595 60.2651   2
   1  -7 -14 185.926 57.8602   2
   1   7 -14 145.572 101.821   1
  -1   7  14-7.64317 106.424   6
   1  -7 -14 17.3670 96.2387   1
  -1  -7  14-69.8626 120.036   6
   1  -7 -13 490.743 134.666  29
   1   7 -13 447.321 81.3048  26
   1  -7 -13 796.226 84.8735  24
   1  -7 -13 638.308 55.9010  11
   1   7 -13 604.958 54.1091  11
   1   7 -13 594.253 82.8803  21
  -1   7  13 575.273 108.496   6
   1  -7 -13 585.510 112.184   1
   1   7 -13 527.862 111.596   1
  -1  -7  13 447.131 118.390   6
  -1  -7  13 635.856 51.5202   9
   1  -7 -12 2029.94 165.036  29
   1  -7 -12 2441.54 104.137  24
   1   7 -12 2201.84 101.688  26
   1  -7 -12 2353.53 76.6876  11
   1   7 -12 2252.03 76.8754  11
   1   7 -12 2303.88 104.824  21
   1   7 -12 2425.98 135.810   1
   1  -7 -12 2563.75 134.417   1
  -1  -7  12 2244.33 150.068   6
  -1   7  12 2333.96 139.241   6
  -1  -7  12 2378.38 78.0718   9
   1  -7 -11 5803.74 243.315  29
   1   7 -11 7050.82 175.129  26
   1  -7 -11 6801.70 179.152  24
   1   7 -11 7235.22 182.843  21
   1   7 -11 6950.07 161.513  11
   1  -7 -11 6724.37 161.007  11
  -1  -7  11 6843.11 160.873   9
  -1  -7  11 6460.91 230.144   6
  -1   7  11 6794.19 221.042   6
   1  -7 -11 7854.01 220.675   1
   1   7 -11 7947.84 221.516   1
  -1  -7  10 495.489 91.4383   6
  -1   7  10 366.438 79.0092   6
   1  -7 -10 474.553 80.7277   1
   1   7 -10 420.961 75.7327   1
   1  -7 -10 340.982 108.237  29
   1   7 -10 358.204 51.0265  32
   1  -7 -10 384.287 48.1790  32
   1  -7 -10 375.404 36.3100  11
   1   7 -10 396.214 37.3829  11
   1   7 -10 328.284 56.5325  21
   1   7 -10 379.812 39.5028  14
   1  -7  -9 4636.94 118.606  32
   1  -7  -9 4407.55 183.015  29
   1   7  -9 4498.12 118.974  32
   1  -7  -9 5353.79 161.375   1
   1   7  -9 5339.27 157.969   1
  -1   7   9 4839.46 164.073   6
  -1  -7   9 4817.58 170.747   6
   1   7  -8 18487.6 376.686  32
   1  -7  -8 18434.9 377.409  32
   1  -7  -8 17703.6 431.075  29
   1  -7  -8 18033.4 408.587   1
   1   7  -8 17601.3 407.266   1
  -1   7   8 16943.4 414.440   6
   1   7  -7 3914.27 96.1434  32
   1   7  -7 3524.94 136.851  31
   1  -7  -7 3690.52 138.146  31
   1  -7  -7 3745.93 145.943  29
   1  -7  -7 3931.22 96.3863  32
   1   7  -6 2920.22 111.460  31
   1  -7  -6 2917.30 115.289  29
   1  -7  -6 2922.98 113.308  31
   1   7  -5 17928.6 397.942  31
   1  -7  -5 17941.3 401.027  29
   1  -7  -5 17734.5 399.863  31
   1  -7  -5 18368.0 394.770   4
  -1   7   5 18301.1 394.219   6
   1  -7  -4 676.551 54.3978  31
   1  -7  -4 693.748 59.5712  29
   1   7  -4 666.038 54.7481  31
   1  -7  -4 672.741 51.7054   4
  -1  -7   4 522.277 47.7675   6
  -1   7   4 458.614 43.4334   6
   1  -7  -3 31512.5 622.237  31
   1   7  -3 31570.2 622.697  31
   1  -7  -3 29181.7 628.087   4
  -1   7   3 30202.8 621.690   6
  -1  -7   3 29432.4 622.729   6
   1  -7  -2 45405.5 909.093  31
   1   7  -2 46170.3 908.957  31
  -1   7   2 44947.4 911.652   6
  -1  -7   2 44852.5 911.534   6
   1   7  -1 43159.0 855.303  31
   1  -7  -1 42534.5 855.757  31
  -1   7   0 10872.0 239.215  30
  -1   7   0 11340.4 240.718   3
  -1   7  -1 857.121 28.6417  27
  -1  -7  -1 815.006 27.6981  27
  -1   7  -1 877.814 45.9765  30
  -1   7  -1 897.053 48.0411   3
  -1   7  -2 32730.3 624.257  27
  -1  -7  -2 32558.9 623.608  27
  -1  -7  -2 29959.2 623.451   1
  -1   7  -2 28734.6 622.443   1
  -1  -7  -3 4620.43 111.854   1
  -1   7  -3 4516.48 109.241   1
  -1  -7  -3 4710.79 109.466   4
  -1   7  -4 1757.96 62.5572   1
  -1  -7  -4 1837.61 65.0507   1
  -1   7  -5 872.592 52.8751   1
  -1  -7  -5 952.757 54.0946   1
  -1  -7  -6 3298.09 82.4339   2
  -1   7  -6 3502.05 81.6391   2
  -1  -7  -6 3712.05 115.475   1
  -1   7  -6 3923.44 115.425   1
  -1  -7  -7 6964.72 179.909   1
  -1   7  -7 6449.11 138.339   2
  -1  -7  -7 5908.15 138.455   2
  -1   7  -7 7044.22 177.725   1
  -1  -7  -7 5830.12 169.700  29
  -1  -7  -8 1564.20 56.5102   2
  -1   7  -8 1727.46 55.0003   2
  -1   7  -8 1963.09 96.3393   1
  -1  -7  -8 1810.61 100.312   1
  -1  -7  -8 1457.95 91.6278  29
  -1  -7  -9 1208.81 95.7552   1
  -1   7  -9 1129.89 90.9177   1
  -1  -7  -9 980.142 47.9509   2
  -1   7  -9 995.908 47.7473   2
  -1  -7 -10 452.308 85.7240  29
  -1   7 -10 539.985 64.6862  26
  -1  -7 -10 528.819 67.0811  24
  -1  -7 -10 591.721 50.1312  12
  -1   7 -10 545.339 43.0426  11
  -1  -7 -10 505.254 40.0169  11
  -1   7 -10 549.851 59.6200  21
  -1  -7 -10 426.679 42.3701  15
  -1   7 -10 561.681 43.1931  14
  -1   7 -10 627.485 96.7670   1
  -1   7 -10 563.705 46.0978   2
  -1  -7 -10 465.663 44.9976   2
  -1  -7 -10 486.559 91.8139   1
  -1   7 -11 1603.46 89.1154  26
  -1  -7 -11 1667.20 95.4113  24
  -1   7 -11 1487.58 61.1245  11
  -1  -7 -11 1551.58 73.4143  12
  -1  -7 -11 1524.26 59.3131  11
  -1   7 -11 1504.18 82.7129  21
  -1   7 -11 1481.85 61.9431  14
  -1  -7 -11 1461.23 118.545   1
  -1  -7 -11 1381.25 64.1702   2
  -1   7 -11 1289.80 64.6155   2
  -1   7 -11 1347.07 117.137   1
  -1  -7 -12 850.836 92.3249  24
  -1   7 -12 830.287 88.8508  26
  -1  -7 -12 947.859 55.1564  11
  -1  -7 -12 978.551 71.2368  12
  -1   7 -12 1014.11 55.3617  11
  -1   7 -12 649.233 74.3164  21
  -1   7 -12 960.754 117.940   1
  -1  -7 -12 1059.93 120.342   1
  -1   7 -12 894.141 61.9672   2
  -1  -7 -12 965.905 62.4079   2
  -1   7 -12 715.498 59.7952  14
  -1   7 -13 6.18891 94.1800  26
  -1  -7 -13 189.980 91.6474  24
  -1  -7 -13 291.663 106.748   1
  -1   7 -13 212.055 55.1717   2
  -1  -7 -13 186.901 55.8007   2
  -1   7 -13 233.730 100.148   1
  -1   7 -13 359.424 106.705   3
  -1  -7 -13 261.630 66.7562  12
  -1  -7 -13 209.905 54.0855  11
  -1   7 -13 243.695 52.3153  11
  -1   7 -13 213.365 74.5330  21
  -1   7 -13 224.870 60.7366  14
  -1  -7 -14 268.261 104.127  24
  -1  -7 -14 259.893 122.499  25
  -1   7 -14 473.340 103.427  26
   1   7  14 413.289 118.152   6
  -1   7 -14 386.946 107.044   1
  -1  -7 -14 664.699 116.586   1
  -1  -7 -14 513.759 61.6584   2
   1  -7  14 534.465 126.806   6
  -1   7 -14 348.538 62.7782   2
  -1   7 -14 398.939 103.737   3
  -1  -7 -14 426.377 57.8898  11
  -1   7 -14 417.725 57.9097  11
  -1  -7 -14 552.144 74.5553  12
  -1   7 -14 386.385 80.7291  21
  -1   7 -14 192.986 137.325  29
  -1  -7 -15 12.9317 56.5344  11
  -1  -7 -15 41.8534 70.5418  12
  -1   7 -15-19.7305 54.2750  11
   1   7  15 96.8790 120.827   6
  -1  -7 -15 18.9943 102.729   1
   1  -7  15-42.3837 119.791   6
  -1   7 -15-79.2303 106.050   1
  -1   7 -15 36.3618 60.5262   2
  -1  -7 -15-7.57141 59.8256   2
  -1   7 -15 47.1509 74.2775  21
  -1  -7 -15 86.9307 107.156  24
  -1   7 -15 1.88208 101.907  24
  -1   7 -15 143.653 102.112  26
  -1  -7 -15-32.6096 116.434  25
  -1  -7 -16 36.7540 56.3146  11
  -1  -7 -16 42.0574 67.6589  12
  -1   7 -16 54.3473 58.0042  11
  -1  -7 -16-6.75091 56.8695   2
  -1   7 -16-25.5450 60.3955   2
  -1   7 -16 187.277 100.969  24
  -1  -7 -16 27.0477 115.626  25
  -1  -7 -16 129.460 104.646  24
  -1   7 -16 64.1003 67.2960  21
  -1  -7 -17-10.9129 57.9263  12
  -1  -7 -17-113.349 96.7184  24
  -1   7 -17-105.385 87.6697  24
  -1  -7 -17 11.0371 104.995  25
  -1   7 -17 73.8562 55.6050  21
  -1   7 -18 10.9212 73.4319  24
  -1  -7 -18-102.596 88.2357  25
  -1   7 -18 34.2508 55.9274  12
  -1  -7 -18 34.1900 44.7022  12
  -1   7 -19 142.361 65.3812  25
  -1  -7 -19 147.375 65.7295  25
  -1   7 -19 4.19144 54.2583  24
  -1   7 -19 99.8124 40.4249  12
   1   7  20 6.98612 25.9541   7
   1  -7  20 12.2406 22.2748   7
  -1   7 -20 69.2321 38.7142  25
  -1  -7 -20 26.2605 36.2373  25
  -1   8  20 14.2645 26.9170   7
  -1  -8  20 11.5188 24.4020   7
   1  -8 -19 46.6899 48.4331  16
  -1   8  19 97.3011 41.3918   7
  -1  -8  19 10.4035 38.3629   7
   1   8 -18 44.6907 58.8214  24
   1  -8 -18 161.108 46.1755   2
   1   8 -18 55.8852 46.6130   2
   1   8 -18 92.5828 46.9770  12
   1   8 -17-66.2042 56.6237   2
   1  -8 -17-36.7617 56.3335   2
   1   8 -17 99.5870 75.1573  21
   1   8 -17-43.6993 72.7646  24
  -1   8  16 567.436 119.193   6
   1  -8 -16 677.338 64.4269   2
  -1  -8  16 548.131 130.392   6
   1   8 -16 515.028 63.3355   2
   1   8 -16 614.075 91.6647  21
   1  -8 -16 460.244 130.452  25
   1   8 -16 455.291 88.4209  24
   1  -8 -16 496.533 92.2796  24
   1   8 -15 1128.26 103.104  21
   1   8 -15 988.218 102.535  24
   1  -8 -15 992.657 104.522  24
   1  -8 -15 1235.36 140.410  25
   1   8 -15 1383.58 139.927   1
   1  -8 -15 1239.94 133.284   1
   1   8 -15 1531.14 81.1855   2
   1  -8 -15 1466.76 78.9176   2
  -1  -8  15 1259.59 146.445   6
  -1   8  15 1185.75 133.521   6
   1  -8 -14 2207.56 147.349  25
   1  -8 -14 2098.98 113.235  24
   1   8 -14 1868.16 107.676  21
  -1   8  14 1908.79 146.746   6
  -1  -8  14 2113.44 81.1353   9
  -1  -8  14 1916.92 157.345   6
   1  -8 -14 2168.47 150.874   1
   1  -8 -14 2195.33 88.2505   2
   1   8 -14 2260.57 89.5399   2
   1   8 -14 2195.61 152.353   1
   1   8 -13 219.433 73.9721  26
   1  -8 -13 349.844 81.2952  24
  -1  -8  13 315.175 49.8595   9
   1   8 -13 351.463 50.3744  11
   1   8 -13 294.783 79.5696  21
   1   8 -13 421.347 56.4730   2
   1   8 -13 362.739 103.250   1
   1  -8 -13 387.533 98.7316   1
   1  -8 -13 438.657 54.6902   2
  -1  -8  13 412.283 113.462   6
  -1   8  13 375.097 104.857   6
  -1  -8  12 15.2229 97.2642   6
  -1   8  12 108.968 90.7311   6
   1  -8 -12-6.06834 87.1505   1
   1   8 -12 106.720 89.3746   1
   1  -8 -12-50.8178 123.432  29
   1   8 -12-62.7077 64.2642  26
   1  -8 -12 93.7387 69.8441  24
   1   8 -12-9.98526 42.6767  11
   1  -8 -12 47.8466 41.7597  11
   1   8 -12 35.9702 68.5063  21
  -1  -8  12 27.5349 41.9625   9
   1  -8 -11 1110.75 135.946  29
   1   8 -11 1054.13 70.9050  26
   1  -8 -11 1214.98 74.5350  24
   1  -8 -11 1093.28 54.6212  11
   1   8 -11 1038.58 53.1107  11
   1   8 -11 1126.61 77.3924  21
   1  -8 -11 1082.10 102.364   1
   1   8 -11 1027.82 95.8421   1
  -1  -8  11 1120.76 51.2369   9
  -1  -8  11 921.148 113.778   6
  -1   8  11 1075.20 107.304   6
  -1  -8  10 50.5365 31.9464   9
   1   8 -10 49.0302 44.7013  32
   1  -8 -10-51.3849 45.9943  32
   1  -8 -10 5.08827 101.569  29
   1  -8 -10-18.6751 50.0990  24
   1   8 -10 48.9510 32.3579  11
   1  -8 -10 53.1168 34.2130  11
   1   8 -10 14.3426 54.1876  21
   1   8 -10 11.2846 67.2357   1
   1  -8 -10 39.4914 70.3602   1
  -1   8  10 54.4179 76.1240   6
  -1  -8  10-38.1196 85.5878   6
   1   8 -10 50.1187 34.9334  14
  -1   8   9 297.921 72.3206   6
   1   8  -9 225.111 66.6842   1
  -1  -8   9 282.466 78.5147   6
   1  -8  -9 236.006 66.5970   1
   1  -8  -9 227.026 93.4276  29
   1   8  -9 319.817 42.4863  32
   1  -8  -9 366.492 43.3494  32
   1   8  -8 1627.30 58.4804  32
   1  -8  -8 1832.51 59.5935  32
   1  -8  -8 1631.60 113.372  29
   1  -8  -8 1812.56 90.6006   1
   1   8  -8 1641.17 87.3002   1
  -1  -8   8 1596.67 99.7805   6
  -1   8   8 1769.24 95.0937   6
   1   8  -7 8924.58 189.477  32
   1  -8  -7 8461.95 230.280  31
   1  -8  -7 9182.93 190.804  32
   1  -8  -7 9143.50 239.063  29
   1   8  -7 7680.56 213.103   1
  -1   8   7 8043.42 221.994   6
   1  -8  -6 2872.08 114.991  29
   1   8  -6 2964.70 108.626  31
   1  -8  -6 2956.12 112.217  31
   1   8  -6 2937.15 73.5804  32
   1  -8  -5 498.156 64.9723  29
   1  -8  -5 464.798 60.5688  31
   1   8  -5 492.494 60.5893  31
   1  -8  -5 696.285 56.2936   4
  -1  -8   5 666.681 56.2665   6
  -1   8   5 720.683 53.8216   6
   1  -8  -4 4534.15 137.038  31
   1   8  -4 4440.89 135.478  31
   1  -8  -4 6009.95 144.297   4
  -1   8   4 5666.07 135.110   6
  -1  -8   4 5930.86 138.898   6
  -1   8   3 71.8004 31.2291   6
   1  -8  -3 57.8927 35.8213   4
  -1  -8   3 74.8848 31.7303   6
   1  -8  -3 80.4221 35.1824  31
   1   8  -3 93.6755 36.3955  31
   1  -8  -2 3509.68 84.5800  31
   1   8  -2 3584.50 84.7469  31
   1   8  -1 8671.24 184.177  31
   1  -8  -1 8652.70 184.716  31
  -1  -8   0 6823.40 144.380  27
  -1   8   0 7013.42 145.165  27
  -1   8   0 6705.89 160.523   3
  -1   8  -1 75443.2 1470.81  27
  -1  -8  -1 73396.2 1470.12  27
  -1   8  -1 73901.3 1485.73  30
  -1   8  -1 72895.5 1485.45   3
  -1   8  -2 2707.21 68.3040   1
  -1  -8  -2 2617.38 68.7158  27
  -1   8  -2 2671.32 69.7756  27
  -1   8  -3 40962.7 851.173   1
  -1  -8  -3 42016.7 853.049   1
  -1   8  -4 484.006 36.0376   1
  -1  -8  -4 348.792 36.5418   1
  -1   8  -5 4987.40 128.020   1
  -1  -8  -5 4698.10 128.742   1
  -1   8  -6 1600.93 72.5486   1
  -1  -8  -6 1508.05 73.5261   1
  -1   8  -6 1388.46 40.5134   2
  -1  -8  -6 1353.93 42.0257   2
  -1  -8  -7 3142.13 110.848   1
  -1   8  -7 2704.40 69.8002   2
  -1   8  -7 2996.93 108.290   1
  -1  -8  -7 2689.78 69.9126   2
  -1   8  -8 3909.64 96.0992   2
  -1  -8  -8 4412.44 141.682   1
  -1  -8  -8 3948.18 96.8102   2
  -1   8  -8 4237.36 141.855   1
  -1  -8  -9 9.45058 32.8418   2
  -1   8  -9 16.3093 30.7892   2
  -1  -8  -9-87.6483 71.7652   1
  -1   8  -9 17.8930 69.1424   1
  -1  -8 -10 548.360 51.0961  23
  -1   8 -10 543.376 62.4898  26
  -1  -8 -10 469.661 63.6424  24
  -1   8 -10 387.351 41.0810  11
  -1  -8 -10 430.590 38.6750  11
  -1  -8 -10 395.988 47.9466  12
  -1   8 -10 500.917 59.9499  21
  -1  -8 -10 401.453 41.1689  15
  -1   8 -10 374.880 40.2415  14
  -1   8 -10 312.586 42.9754   2
  -1   8 -10 354.261 85.8906   1
  -1  -8 -10 409.091 91.3991   1
  -1  -8 -10 326.749 43.0042   2
  -1   8 -11 70.7341 44.6263  14
  -1   8 -11 37.0601 41.6458  11
  -1  -8 -11 67.4367 38.6488  11
  -1  -8 -11 53.2481 52.2968  12
  -1  -8 -11 123.835 71.6948  24
  -1   8 -11 78.7191 68.8061  26
  -1   8 -11 25.4797 60.9198  21
  -1   8 -11-21.7636 87.4999   1
  -1  -8 -11 174.724 93.8892   1
  -1   8 -11 38.2886 46.1350   2
  -1  -8 -11 70.4188 45.8836   2
  -1   8 -12 125.848 50.9657  14
  -1   8 -12 122.024 76.7846  26
  -1  -8 -12 4.33348 85.0866  24
  -1  -8 -12 115.604 59.3898  12
  -1   8 -12 107.963 45.7497  11
  -1  -8 -12 234.846 45.7377  11
  -1   8 -12 105.519 71.1915  21
  -1   8 -12 100.485 99.5022   1
  -1  -8 -12 176.826 52.8309   2
  -1   8 -12 177.268 51.7114   2
  -1  -8 -12 300.945 105.688   1
  -1   8 -13 813.531 68.8341  14
  -1  -8 -13 1032.66 118.079  25
  -1   8 -13 735.628 96.8975  26
  -1  -8 -13 811.479 102.424  24
  -1  -8 -13 833.546 61.1668  11
  -1   8 -13 909.108 59.0178  11
  -1  -8 -13 1025.79 76.2421  12
  -1   8 -13 707.891 82.6314  21
  -1   8 -13 940.860 117.384   1
  -1  -8 -13 850.053 117.018   1
  -1  -8 -13 1012.67 63.8544   2
  -1   8 -13 1004.65 122.404   3
  -1   8 -13 891.294 64.2932   2
   1   8  13 890.477 118.564   6
  -1  -8 -14 56.6702 103.918  24
  -1   8 -14 213.746 99.9099  26
  -1  -8 -14 189.193 115.397  25
  -1  -8 -14 346.898 109.773   1
  -1   8 -14 344.130 106.591   1
  -1  -8 -14 259.625 57.7410   2
  -1   8 -14 238.728 59.4684   2
   1   8  14 451.699 115.362   6
  -1   8 -14 366.546 103.999   3
   1  -8  14 211.964 122.223   6
  -1   8 -14 307.654 58.0708  11
  -1  -8 -14 265.559 53.2219  11
  -1  -8 -14 216.917 69.3258  12
  -1   8 -14 205.464 79.7522  21
  -1   8 -14 185.460 141.699  29
  -1  -8 -15 455.928 74.4101  12
  -1  -8 -15 420.789 57.2998  11
  -1   8 -15 371.818 61.0591  11
  -1  -8 -15 445.458 63.9508   2
  -1   8 -15 312.457 105.235   1
  -1   8 -15 385.041 62.3872   2
  -1  -8 -15 298.078 105.714   1
   1   8  15 306.639 118.491   6
   1  -8  15 312.504 126.674   6
  -1   8 -15 242.720 77.4886  21
  -1  -8 -15 218.101 118.383  25
  -1   8 -15 349.713 107.975  24
  -1  -8 -15 296.275 108.802  24
  -1   8 -15 461.132 109.730  26
  -1  -8 -16 35.4238 64.3654  12
  -1   8 -16 89.6481 57.3762   2
  -1  -8 -16 74.4020 56.7345   2
  -1   8 -16 24.0106 68.5972  21
  -1  -8 -16 13.3776 114.115  25
  -1   8 -16 64.2870 96.4935  24
  -1  -8 -16 77.9238 104.016  24
  -1  -8 -17 143.706 57.5411  12
  -1  -8 -17 40.1191 102.641  25
  -1  -8 -17 49.2349 91.7996  24
  -1   8 -17-0.76560 86.8904  24
  -1   8 -17 35.6229 57.6828  21
  -1  -8 -17 74.3534 60.4298  16
  -1   8 -18-34.2838 73.4362  24
  -1  -8 -18-50.4171 85.6437  25
  -1   8 -18-12.8044 55.8838  12
  -1   8 -19 97.9339 53.8911  24
  -1  -8 -19 175.048 64.2043  25
  -1   8 -19 142.857 66.2514  25
  -1   8 -19 159.845 40.5783  12
  -1   8 -20 24.6769 35.8083  25
  -1  -8 -20 18.6564 33.5845  25
   1  -8  20 16.5125 19.1172   7
   1   8  20 26.4880 21.2480   7
  -1   9  20 50.2872 21.7477   7
  -1  -9  20 36.8538 20.7967   7
   1  -9 -19 26.6838 47.4928  16
  -1   9  19-52.0921 39.0151   7
  -1  -9  19 69.6925 37.6816   7
   1   9 -18 100.362 61.1162  21
   1   9 -18 58.6753 57.8397  24
   1   9 -18 100.314 44.7922   2
   1  -9 -18 158.608 42.7767   2
   1   9 -18 161.667 48.2244  12
   1  -9 -17 602.842 59.5128   2
   1   9 -17 420.572 58.8237   2
   1   9 -17 398.103 77.9445  21
   1   9 -17 368.886 77.8534  24
   1  -9 -16 1254.48 72.1337   2
   1   9 -16 1410.88 74.2345   2
   1   9 -15 73.8100 160.061  29
   1   9 -15 107.742 84.3427  21
   1  -9 -15 71.4454 105.072   1
   1   9 -15 153.505 62.0460   2
  -1  -9  15 83.8914 119.382   6
   1   9 -15 218.447 107.515   1
   1  -9 -15 212.658 61.1206   2
  -1   9  15 186.996 108.519   6
   1  -9 -15 171.110 126.841  25
   1   9 -15 206.293 90.9604  24
   1  -9 -15 169.646 91.9350  24
  -1  -9  14 565.066 57.5435   9
   1   9 -14 358.747 93.5334  21
   1  -9 -14 572.370 63.9087   2
  -1  -9  14 609.089 127.825   6
   1   9 -14 532.721 108.416   1
   1  -9 -14 658.608 116.076   1
  -1   9  14 428.535 109.925   6
   1   9 -14 621.432 63.3276   2
   1  -9 -14 594.334 121.352  25
   1  -9 -14 477.468 90.3329  24
  -1  -9  13 11.7922 50.6281   9
   1  -9 -13 21.3495 103.157  25
   1  -9 -13-19.7556 78.1427  24
   1   9 -13-27.0073 74.8722  26
   1   9 -13 1.43429 78.6025  21
   1   9 -13 46.9394 99.5127   1
   1  -9 -13 137.508 99.5205   1
  -1   9  13-41.7342 96.7421   6
   1   9 -13 14.1343 53.7142   2
  -1  -9  13 36.7763 104.901   6
   1  -9 -13 20.8343 50.3581   2
   1   9 -12 647.504 75.1941  26
   1  -9 -12 709.743 94.3577  25
   1  -9 -12 674.568 78.8428  24
   1  -9 -12 591.264 48.0974  11
   1   9 -12 546.451 48.3710  11
   1   9 -12 571.714 78.3560  21
  -1  -9  12 519.678 52.5302   9
  -1  -9  12 527.523 110.499   6
   1   9 -12 501.654 97.7601   1
   1  -9 -12 544.424 90.0288   1
  -1   9  12 524.036 95.8864   6
   1   9 -11 661.385 65.8231  26
   1  -9 -11 710.575 71.4029  24
   1  -9 -11 659.037 47.5367  11
   1   9 -11 641.896 48.8464  11
   1   9 -11 732.866 71.5493  21
  -1  -9  11 428.908 102.942   6
   1  -9 -11 807.436 89.3602   1
   1   9 -11 622.035 94.5802   1
  -1  -9  11 649.763 47.6211   9
  -1   9  11 699.076 96.8835   6
  -1  -9  10 34.3342 34.0249   9
   1   9 -10 51.2283 46.5867  32
   1  -9 -10 38.8604 100.969  29
   1  -9 -10 72.2206 46.7917  32
   1   9 -10 28.2544 47.9460  26
   1  -9 -10 114.554 52.8722  24
  -1  -9  10 40.7175 34.1520  10
   1   9 -10 27.3238 33.7591  11
   1  -9 -10 10.3216 32.4608  11
   1   9 -10 20.9427 55.9518  21
   1   9 -10 40.2772 35.0009  14
   1  -9 -10 46.9827 62.5353   1
  -1  -9  10 135.276 88.0236   6
   1   9 -10 2.25447 66.7799   1
  -1   9  10 82.9712 73.1721   6
   1  -9  -9 352.762 43.5413  32
   1  -9  -9 363.781 96.8476  29
   1   9  -9 392.722 44.6726  32
  -1   9   9 442.133 73.4420   6
  -1  -9   9 389.334 81.3922   6
   1  -9  -9 339.640 65.4065   1
   1   9  -9 362.546 64.7496   1
   1  -9  -8 831.787 98.9491  29
   1   9  -8 624.886 41.5552  32
   1  -9  -8 713.027 42.3973  32
  -1  -9   8 694.209 78.9555   6
  -1   9   8 665.750 71.2674   6
   1  -9  -8 706.199 68.4607   1
   1   9  -8 692.500 67.0206   1
   1  -9  -7 1587.55 102.565  29
   1   9  -7 1580.90 52.6996  32
   1  -9  -7 1681.63 53.2129  32
  -1   9   7 1434.68 80.4597   6
  -1  -9   7 1415.48 87.2797   6
   1   9  -7 1429.72 75.1283   1
   1  -9  -7 1432.29 76.2216   1
   1   9  -6 942.281 72.0419  31
   1  -9  -6 982.863 76.6276  31
   1   9  -6 1022.01 40.1612  32
   1  -9  -6 1140.93 41.5556  32
  -1   9   6 1137.49 68.3174   6
  -1  -9   6 985.282 72.5231   6
   1   9  -5 8929.89 224.434  31
   1  -9  -5 8716.97 227.109  31
  -1   9   5 10099.6 223.619   6
  -1  -9   5 9508.70 226.271   6
   1  -9  -5 10003.8 230.012   4
   1  -9  -4 92.4974 45.5684  31
   1   9  -4 174.096 45.9871  31
  -1  -9   4 180.512 39.1700   6
  -1   9   4 171.230 37.2112   6
   1  -9  -4 159.097 45.3894   4
   1   9  -3 45406.1 927.783  31
   1  -9  -3 46363.0 928.289  31
  -1  -9   3 45230.7 926.813   6
  -1   9   3 46526.7 926.365   6
   1   9  -2 1790.94 52.9762  31
   1  -9  -2 1775.33 52.7645  31
   1   9  -1 7548.45 159.111  31
  -1  -9   1 8065.20 163.020  28
   1  -9  -1 7558.07 160.051  31
  -1   9   1 7502.03 175.131  30
  -1   9   1 7524.32 162.419  28
  -1   9   0-6.78998 31.2189  30
  -1   9   0 26.5581 33.2494   3
  -1  -9   0 25.1905 10.7797  27
  -1   9   0 13.7517 12.0115  27
  -1   9  -1 12969.5 293.325  30
  -1   9  -1 13796.7 276.250  27
  -1  -9  -1 13217.2 275.449  27
  -1   9  -2 153.386 39.5909   3
  -1  -9  -2 164.879 21.0148   1
  -1   9  -2 165.181 20.7805   1
  -1   9  -3 528.269 30.9788   1
  -1  -9  -3 554.127 34.0920   1
   1   9   3 558.603 20.4177  30
  -1   9  -4 3754.36 101.327   1
  -1  -9  -4 3929.87 105.255   1
  -1   9  -5 909.173 51.0001   1
  -1  -9  -5 789.100 51.1287   1
  -1  -9  -6 647.096 53.1356   1
  -1   9  -6 609.155 51.4545   1
  -1   9  -6 510.765 25.4279   2
  -1  -9  -6 461.616 25.9404   2
  -1   9  -7 1278.77 41.9722   2
  -1  -9  -7 1170.58 41.7046   2
  -1  -9  -8 692.788 76.8506   1
  -1  -9  -8 608.931 36.3784   2
  -1   9  -8 560.049 33.6305   2
  -1   9  -8 664.829 72.1650   1
  -1  -9  -9 37.3488 49.9225  24
  -1  -9  -9 48.2338 31.9252   2
  -1   9  -9 77.4375 67.8162   1
  -1  -9  -9-27.3547 70.5469   1
  -1   9  -9 19.0878 33.1951   2
  -1   9 -10 354.203 41.7373  14
  -1  -9 -10 400.415 41.8358  15
  -1  -9 -10 474.146 47.4623  23
  -1   9 -10 587.683 63.0007  26
  -1  -9 -10 482.874 67.7467  24
  -1  -9 -10 422.861 40.1219  11
  -1  -9 -10 310.697 47.2298  12
  -1   9 -10 448.190 39.2752  11
  -1   9 -10 390.421 61.3989  21
  -1  -9 -10 420.771 86.6946   1
  -1  -9 -10 385.115 42.4900   2
  -1   9 -10 372.070 40.4833   2
  -1   9 -10 449.983 83.6701   1
  -1   9 -11 1318.70 83.6897  26
  -1  -9 -11 1291.74 99.4021  25
  -1  -9 -11 1225.15 91.9622  24
  -1  -9 -11 1427.40 71.7482  12
  -1   9 -11 1278.51 57.3290  11
  -1  -9 -11 1354.39 57.0696  11
  -1   9 -11 1266.72 82.1344  21
  -1  -9 -11 1346.15 60.4967   2
  -1   9 -11 1403.88 114.435   1
  -1   9 -11 1233.90 58.7603   2
  -1  -9 -11 1451.47 111.789   1
  -1   9 -11 1177.01 58.4635  14
  -1   9 -12 49.4815 51.1536  14
  -1  -9 -12-54.6193 93.8782  25
  -1  -9 -12-82.1309 86.2067  24
  -1   9 -12-69.2057 79.7318  26
  -1   9 -12 47.9868 92.9823   1
  -1   9 -12 55.0772 48.4573   2
  -1  -9 -12 113.028 50.5925   2
  -1   9 -12 22.2691 108.078   3
  -1  -9 -12-10.6648 95.6282   1
  -1  -9 -12 5.02532 57.6083  12
  -1  -9 -12 54.8096 43.4979  11
  -1   9 -12-4.19660 43.5996  11
  -1   9 -12 24.8703 67.5201  21
   1  -9  12 0.88011 43.3123   9
  -1   9 -13 59.9721 92.5912  26
  -1  -9 -13-80.7795 104.980  25
  -1  -9 -13 49.7822 95.0497  24
   1   9  13-36.7002 103.464   6
   1  -9  13 152.977 111.665   6
  -1  -9 -13 19.2167 95.5815   1
  -1   9 -13-39.5085 96.9079   1
  -1  -9 -13-0.46048 50.6284   2
  -1   9 -13-13.4103 52.6300   2
  -1   9 -13 17.3786 105.858   3
  -1   9 -13-24.6173 48.9864  11
  -1  -9 -13 107.239 51.4557  11
  -1  -9 -13 18.3363 63.9957  12
  -1   9 -13 0.67435 77.4205  21
  -1   9 -13 68.1719 59.4240  14
  -1   9 -14 63.0068 96.2204  26
  -1  -9 -14 207.329 116.150  25
  -1  -9 -14 102.427 103.867  24
  -1  -9 -14 91.2565 99.8831   1
  -1   9 -14 65.0914 102.372   3
  -1   9 -14 92.9648 98.3626   1
  -1  -9 -14 155.471 56.1088   2
  -1   9 -14 140.797 58.8058   2
   1   9  14 64.6200 107.242   6
   1  -9  14 258.249 120.514   6
  -1   9 -14 104.787 55.6119  11
  -1  -9 -14 124.091 68.1536  12
  -1  -9 -14 34.6020 52.4708  11
  -1   9 -14 114.399 78.6496  21
  -1   9 -14 184.687 142.904  29
  -1  -9 -15 38.9056 53.8832  11
  -1  -9 -15 138.916 69.1712  12
  -1   9 -15-7.86712 57.2057  11
  -1  -9 -15 46.2006 97.6914   1
  -1  -9 -15 137.437 57.5876   2
   1   9  15 61.1764 108.573   6
  -1   9 -15 1.98056 93.9009   1
   1  -9  15 6.45417 117.610   6
  -1   9 -15-30.5203 58.4314   2
  -1   9 -15 60.0000 76.6801  21
  -1  -9 -15-89.7613 121.081  25
  -1   9 -15 156.065 104.197  26
  -1   9 -15 65.7870 100.632  24
  -1  -9 -15-13.9652 109.684  24
  -1  -9 -16-12.9730 63.1917  12
  -1   9 -16 14.5707 55.6068   2
  -1  -9 -16-36.0881 51.5374   2
  -1   9 -16-16.4036 69.7845  21
  -1  -9 -16 186.704 114.378  25
  -1  -9 -16-144.175 101.922  24
  -1   9 -16-13.8325 93.3994  24
  -1  -9 -17 57.0107 55.5326  12
  -1  -9 -17-54.1320 102.689  25
  -1   9 -17-52.3892 85.7701  24
  -1   9 -17-21.4554 58.1618  21
  -1  -9 -17-7.67237 60.2738  16
  -1  -9 -18 45.2415 82.3798  25
  -1   9 -18 183.536 71.5785  24
  -1   9 -18 212.089 58.4191  12
  -1  -9 -19 46.2935 60.2135  25
  -1   9 -19-31.1640 50.5364  24
  -1   9 -19 31.2957 37.7913  12
  -1   9 -20-5.04449 33.1052  25
  -1  -9 -20-57.2081 30.8797  25
  -1 -10  20-4.84146 16.3976   7
   1 -10 -19-24.8165 46.7929  16
  -1 -10  19 6.13669 32.1410   7
  -1  10  19 38.8466 33.1971   7
   1 -10 -18 48.3225 39.8314   2
   1  10 -18 25.9816 41.4993   2
   1 -10 -18 82.8640 64.1876  16
   1  10 -18 21.2038 58.9053  21
   1  10 -18 78.6955 56.9899  24
   1  10 -17 128.575 75.0947  21
   1  10 -17 117.301 50.6339   2
   1 -10 -17 148.277 49.7673   2
   1  10 -17 154.971 73.4552  24
   1  10 -16 337.992 86.2170  21
   1 -10 -16 548.877 62.0402   2
   1  10 -16 446.881 60.9912   2
   1  10 -16 339.391 88.0169  24
  -1 -10  15 329.657 121.304   6
  -1  10  15 313.937 107.166   6
   1 -10 -15 508.776 58.8517   2
   1 -10 -15 442.654 104.026   1
   1  10 -15 385.867 105.741   1
   1  10 -15 442.740 61.6482   2
   1  10 -15 202.905 169.471  29
   1  10 -15 438.783 96.0890  21
  -1 -10  15 449.873 59.2296   9
   1 -10 -15 615.422 128.225  25
   1  10 -15 414.492 93.2197  24
  -1 -10  14 453.324 59.4891   9
   1  10 -14 439.674 92.1275  21
   1 -10 -14 476.983 56.9722   2
   1  10 -14 327.405 59.6445   2
   1 -10 -14 444.377 102.935   1
   1  10 -14 511.599 113.200   1
  -1  10  14 406.566 107.522   6
  -1 -10  14 458.597 123.466   6
   1 -10 -14 408.088 120.010  25
   1 -10 -14 560.815 91.5987  24
  -1 -10  13 401.042 56.9320   9
   1 -10 -13 451.349 83.8855  24
   1 -10 -13 432.737 113.525  25
   1  10 -13 386.599 75.6413  26
   1  10 -13 430.201 91.7872  21
   1  10 -13 432.632 98.9348   1
  -1  10  13 455.168 105.843   6
   1 -10 -13 447.156 57.0701   2
   1 -10 -13 317.210 104.870   1
   1  10 -13 300.011 54.1695   2
  -1 -10  13 247.527 115.467   6
  -1 -10  12 54.1537 47.1869   9
   1  10 -12 65.4527 67.2425  26
   1 -10 -12 109.311 92.0295  25
   1 -10 -12 22.4317 71.1683  24
   1 -10 -12 56.2134 43.3016  11
   1  10 -12 142.061 46.5732  11
   1  10 -12 157.917 75.1943  21
   1  10 -12 47.8173 80.1108   1
   1 -10 -12 149.559 92.0685   1
  -1 -10  12-28.2692 103.146   6
  -1  10  12 90.4290 86.3361   6
   1 -10 -11 694.330 85.7415  25
   1  10 -11 576.874 65.3640  26
   1 -10 -11 660.039 73.5626  24
   1  10 -11 747.070 47.2446  11
   1 -10 -11 769.805 47.7478  11
   1  10 -11 640.740 73.4516  21
  -1  10  11 695.074 94.7374   6
  -1 -10  11 841.304 50.3135   9
  -1 -10  11 769.096 107.582   6
   1  10 -11 750.833 89.9342   1
   1 -10 -11 905.734 99.7957   1
   1 -10 -10 116.696 55.3868  24
   1 -10 -10 163.635 68.8206  25
   1  10 -10 124.930 46.6618  26
   1 -10 -10 95.9216 70.4893   1
   1  10 -10 146.551 71.2151   1
  -1  10  10 128.717 74.0214   6
  -1 -10  10 157.113 84.4748   6
  -1 -10  10 142.598 37.9848  10
   1  10 -10 140.263 35.8655  11
   1 -10 -10 104.993 34.9180  11
  -1 -10  10 78.8720 35.6423   9
   1  10 -10 98.8278 37.5832  14
  -1 -10   9 235.282 74.9484   6
   1  10  -9 267.873 62.7040   1
  -1  10   9 255.655 69.3190   6
   1 -10  -9 279.358 63.4629   1
   1  10  -9 203.791 41.8519  32
   1 -10  -9 208.286 40.3771  32
   1 -10  -9 234.752 56.0064  25
   1 -10  -8 4228.37 105.031  32
   1  10  -8 4082.53 104.315  32
  -1 -10   8 4121.50 148.943   6
  -1  10   8 4460.54 145.082   6
   1 -10  -8 4628.61 138.951   1
   1  10  -8 4573.79 135.909   1
   1 -10  -7 1457.28 52.7639  32
  -1  10   7 2014.96 87.2001   6
  -1 -10   7 1989.95 91.7685   6
   1 -10  -7 1958.11 81.4993   1
   1  10  -7 1883.19 78.1798   1
   1 -10  -6 53.2567 25.8533  32
   1  10  -6 40.3196 24.7501  32
   1 -10  -6 101.880 60.8152  31
  -1 -10   6 79.7757 54.5631   6
  -1  10   6 59.4261 46.9912   6
   1  10  -6 63.5784 37.3339   1
   1 -10  -6 37.2591 51.8687   4
   1  10  -5 1069.22 66.4294  31
   1 -10  -5 1075.13 70.0357  31
  -1  10   5 1274.75 62.2077   6
  -1 -10   5 1332.98 66.1807   6
   1 -10  -5 1213.97 70.3372   4
   1 -10  -4 852.549 56.9428  31
   1  10  -4 831.101 52.6136  31
  -1 -10   4 863.598 51.0935   6
  -1  10   4 780.629 46.8688   6
   1 -10  -4 699.595 58.3139   4
   1  10  -3 730.236 45.3093  31
   1 -10  -3 718.212 46.8288  31
  -1 -10   3 933.202 44.6566   6
  -1  10   3 930.621 44.1410   6
   1 -10  -2 5023.63 113.193  31
   1  10  -2 4769.79 112.417  31
   1 -10  -1 5058.88 106.936  31
   1  10  -1 4969.02 106.304  31
  -1 -10   1 5041.03 107.951  28
  -1  10   1 4863.91 107.962  28
  -1  10   1 4967.55 125.528  30
   1  10   0 6251.16 131.978  31
   1 -10   0 6784.38 135.007  31
  -1  10   0 6658.93 154.598  30
  -1  10   0 6708.96 157.306   3
  -1  10   0 6395.85 131.655  27
  -1 -10   0 6297.11 130.647  27
  -1  10  -1 191.337 40.9532  30
   1  10   1 235.062 26.6131   3
  -1  10  -1 212.639 39.7108   3
  -1  10  -1 194.002 18.1843  27
  -1 -10  -2 1350.55 41.6595   1
  -1  10  -2 1322.26 41.5241   1
  -1  10  -2 1419.87 64.1401   3
  -1 -10  -3 12288.0 247.706   1
  -1  10  -3 12350.1 246.144   1
  -1 -10  -3 12951.0 255.159   4
  -1 -10  -4 18588.3 383.476   1
  -1  10  -4 17409.4 379.374   1
  -1 -10  -4 18454.9 383.500   4
  -1 -10  -5 51.4602 36.9548   1
  -1  10  -5 34.6410 34.6448   1
  -1 -10  -6 3015.82 74.3140   2
  -1 -10  -6 3439.37 106.817   1
  -1  10  -6 3153.64 73.1113   2
  -1  10  -6 3572.88 104.532   1
  -1 -10  -7 358.068 28.4621   2
  -1  10  -7 453.682 56.7989   1
  -1  10  -7 352.448 27.6021   2
  -1 -10  -7 453.745 59.7279   1
  -1 -10  -8 3.34007 27.6599   2
  -1  10  -8 45.0189 60.6467   1
  -1  10  -8 25.2693 27.1660   2
  -1 -10  -8 9.50489 58.6332   1
  -1 -10  -9 1224.04 74.4250  25
  -1 -10  -9 1200.83 71.9268  24
  -1  10  -9 1148.44 64.7249  21
  -1  10  -9 1250.40 49.7865   2
  -1 -10  -9 1200.18 49.1676   2
  -1 -10  -9 1414.18 96.6635   1
  -1  10  -9 1392.21 89.6806   1
  -1  10 -10-31.3392 39.3079  14
  -1 -10 -10 48.7938 37.5144  15
  -1 -10 -10 64.9746 67.8804  25
  -1 -10 -10 41.4959 67.0448  24
  -1  10 -10 25.5793 34.8563  11
  -1 -10 -10 33.5810 43.3337  12
  -1 -10 -10 13.9361 32.7014  11
   1 -10  10 42.6738 32.5710  10
  -1 -10 -10-31.8899 41.6455  23
  -1  10 -10 33.9836 56.6289  21
  -1  10 -10 23.1157 38.2059   2
  -1  10 -10-22.4781 70.4250   1
  -1 -10 -10 24.8491 38.3053   2
  -1 -10 -10-12.6314 79.3897   1
  -1  10 -11 90.2276 45.1700  14
  -1  10 -11 76.4797 70.7615  26
  -1 -10 -11 69.2343 74.3040  24
  -1 -10 -11 128.082 82.5723  25
  -1  10 -11 84.3695 42.5383  11
  -1 -10 -11 59.6350 51.7102  12
  -1 -10 -11 130.794 39.8026  11
  -1  10 -11 53.5744 63.3534  21
  -1 -10 -11 21.8183 44.9823   2
  -1 -10 -11 61.7700 91.0583   1
  -1  10 -11 96.1633 81.2995   1
  -1  10 -11 116.760 44.2915   2
  -1 -10 -12 620.077 94.6374  24
  -1 -10 -12 540.233 100.720  25
  -1  10 -12 311.402 79.3097  26
  -1 -10 -12 564.584 51.5658  11
  -1  10 -12 548.367 52.4512  11
  -1 -10 -12 717.394 67.6296  12
  -1  10 -12 432.638 77.4737  21
  -1  10 -12 601.685 56.7462  14
  -1  10 -12 585.739 106.238   1
  -1  10 -12 785.045 124.383   3
  -1 -10 -12 661.783 53.8132   2
  -1  10 -12 569.335 52.4389   2
  -1 -10 -12 591.558 98.3040   1
  -1 -10 -13 134.226 102.647   1
   1  10  13 46.3082 101.929   6
  -1  10 -13 139.661 101.405   1
  -1 -10 -13 132.014 53.5578   2
  -1  10 -13 97.1232 53.9489   2
  -1  10 -13 57.6343 111.040   3
   1 -10  13 199.007 111.212   6
  -1 -10 -13 230.209 100.438  24
  -1  10 -13-107.304 93.6904  26
  -1 -10 -13 132.168 107.988  25
  -1  10 -13 63.3657 60.3599  14
  -1  10 -13 71.0007 50.2849  11
  -1 -10 -13 133.906 66.0762  12
  -1 -10 -13 117.667 47.4776  11
  -1  10 -13 192.829 82.7929  21
   1 -10  13 87.9085 49.8808   9
  -1 -10 -14 71.5968 68.4050  12
  -1 -10 -14 82.4202 54.5281  11
  -1  10 -14 38.5946 51.9336  11
   1  10  14 13.0033 105.541   6
   1 -10  14 152.298 117.110   6
  -1  10 -14 3.82374 98.1319   1
  -1 -10 -14 89.7929 98.2249   1
  -1 -10 -14 69.9406 56.5916   2
  -1  10 -14 152.947 56.5177   2
  -1  10 -14-37.2017 105.271   3
  -1  10 -14 0.67591 80.8309  21
  -1  10 -14 54.3380 94.1492  26
  -1 -10 -14 233.207 111.235  24
  -1 -10 -14 67.5832 115.448  25
  -1  10 -15 1.28321 53.4839  11
  -1 -10 -15 95.6150 54.8552  11
  -1 -10 -15 54.4528 69.9004  12
  -1  10 -15 79.3785 91.7944   3
  -1  10 -15 51.6838 90.0329   1
   1  10  15-11.3614 102.151   6
  -1 -10 -15 195.290 96.9382   1
  -1 -10 -15 120.668 54.7539   2
  -1  10 -15 135.837 57.3838   2
   1 -10  15 163.144 117.174   6
  -1  10 -15 22.6524 73.4789  21
  -1 -10 -15 192.503 107.928  24
  -1 -10 -15 268.798 122.513  25
  -1  10 -15 99.3984 99.1545  26
  -1 -10 -16-3.60992 61.5389  12
  -1 -10 -16 54.0029 71.0313  16
  -1  10 -16 22.4083 68.8577  21
  -1 -10 -16-83.4902 99.9234  24
  -1  10 -16 118.341 96.4863  24
  -1 -10 -16 46.4590 112.217  25
  -1 -10 -17-10.9771 52.2113  12
  -1 -10 -17 68.1112 60.5036  16
  -1  10 -17 189.896 85.8197  24
  -1 -10 -17 234.814 99.6675  25
  -1  10 -17 22.2424 56.4373  21
  -1 -10 -18 77.7139 81.1633  25
  -1  10 -18-29.2250 68.7857  24
  -1  10 -18 152.108 55.3975  12
  -1  10 -19-15.8017 46.4981  24
  -1 -10 -19 2.68335 58.3501  25
  -1  10 -19-9.89803 36.4906  12
  -1  10 -20 41.0507 29.5829  25
   1 -11 -19-33.5416 44.9445  16
  -1  11  19 7.35809 29.3945   7
  -1 -11  19-0.23208 29.1188   7
   1 -11 -18 173.230 65.5014  16
   1  11 -18 66.3112 59.9021  21
   1  11 -18 45.0219 52.8920  24
  -1  11  18 112.220 41.5487   7
   1  11 -17 135.544 48.3241   2
   1 -11 -17 247.569 49.2447   2
   1  11 -17 42.4171 74.0233  21
   1  11 -17 160.910 69.8088  24
   1  11 -16 1482.58 102.375  21
   1  11 -16 1686.51 78.3593   2
   1  11 -16 1462.03 102.203  24
  -1 -11  15 243.848 118.589   6
   1  11 -15 112.770 91.5040   1
  -1  11  15 168.105 101.121   6
   1 -11 -15 282.586 101.213   1
   1 -11 -15 315.958 58.6518   2
   1  11 -15 352.740 58.9457   2
   1 -11 -15 324.948 124.651  25
   1  11 -15 142.418 157.784  29
   1  11 -15 97.0112 91.9984  21
  -1 -11  15 343.542 59.9257   9
   1  11 -14 681.570 98.8709  21
   1 -11 -14 542.937 91.8760  24
   1 -11 -14 287.727 121.639  25
  -1 -11  14 481.671 63.4532   9
   1 -11 -14 499.394 60.7441   2
   1  11 -14 385.518 105.621   1
  -1  11  14 324.697 105.079   6
   1 -11 -14 337.447 107.998   1
  -1 -11  14 316.219 121.563   6
   1  11 -14 540.717 59.2055   2
   1 -11 -13-9.26339 82.8872  24
   1 -11 -13 200.185 109.491  25
   1  11 -13 134.772 72.7407  26
   1  11 -13 195.047 81.2827  21
  -1 -11  13 246.282 59.1972   9
   1 -11 -13 284.904 98.1561   1
  -1 -11  13 129.923 109.851   6
   1  11 -13 225.553 54.1061   2
   1  11 -13 189.488 95.1225   1
  -1  11  13 218.570 95.5991   6
   1 -11 -13 274.558 52.5150   2
   1 -11 -12 437.227 79.0702  24
   1 -11 -12 561.104 102.441  25
   1  11 -12 307.612 69.6890  26
   1 -11 -12 553.864 94.2319   1
   1 -11 -12 618.891 50.2793   2
   1  11 -12 537.829 93.6837   1
  -1 -11  12 562.121 110.569   6
   1  11 -12 487.855 53.1493   2
  -1  11  12 433.277 94.6513   6
   1  11 -12 465.757 85.6244  21
  -1 -11  12 481.749 53.5810   9
   1  11 -11 114.732 57.1411  26
   1 -11 -11 182.592 67.2186  24
   1 -11 -11 218.732 82.5061  25
  -1 -11  11 39.4139 91.0620   6
   1  11 -11 119.621 77.5506   1
   1 -11 -11 185.986 82.3653   1
  -1  11  11 180.826 79.7111   6
   1  11 -11 90.5939 37.4038  11
   1 -11 -11 76.7856 38.4159  11
   1  11 -11 147.822 72.6098  21
  -1 -11  11 154.208 46.2329   9
   1  11 -10 2719.20 96.5804  26
   1 -11 -10 2891.89 106.068  24
   1 -11 -10 3162.16 113.787  25
   1  11 -10 2968.25 83.9048  14
   1 -11 -10 3058.33 83.5753  11
   1  11 -10 3171.77 85.4610  11
  -1 -11  10 3055.38 85.7511  10
   1 -11 -10 3140.17 129.258   1
   1  11 -10 3377.84 130.140   1
  -1 -11  10 2952.64 143.646   6
  -1 -11  10 2991.46 90.3335   9
  -1  11  10 3152.50 134.193   6
   1  11  -9 809.942 49.2019  32
   1 -11  -9 890.065 50.2965  32
   1  11  -9 1116.17 78.3247   1
   1 -11  -9 1011.25 79.3990   1
  -1  11   9 963.201 84.9925   6
  -1 -11   9 1121.77 96.3399   6
   1 -11  -9 1152.72 70.3786  25
   1  11  -8 74.9408 34.0183  32
   1 -11  -8 99.4390 33.8327  32
  -1 -11   8 35.0016 66.6479   6
   1  11  -8 114.414 52.3225   1
   1 -11  -8 9.48529 50.8222   1
  -1  11   8 82.7358 62.1476   6
   1 -11  -7 338.530 32.4709  32
   1  11  -7 322.034 30.7118  32
  -1 -11   7 365.395 67.2240   6
  -1  11   7 379.240 60.7448   6
   1 -11  -7 364.772 51.8924   1
   1  11  -7 336.002 49.4322   1
   1  11  -6 1629.00 48.8864  32
   1 -11  -6 1832.66 50.7510  32
  -1 -11   6 1760.45 82.5992   6
  -1  11   6 1585.00 75.9835   6
   1  11  -6 1500.04 65.6282   1
   1 -11  -6 1642.36 84.5400   4
   1 -11  -6 1775.35 70.9910   1
   1 -11  -5 245.251 52.3034  31
   1 -11  -5 249.728 53.7075   4
  -1  11   5 240.223 43.5186   6
  -1 -11   5 258.608 47.2404   6
   1  11  -5 204.461 35.3582   1
   1  11  -4 27112.6 554.831  31
  -1 -11   4 25902.0 556.707   6
  -1  11   4 26087.0 553.971   6
   1 -11  -4 26413.6 571.127   4
  -1 -11   3 2918.72 83.9122   6
   1 -11  -3 3030.44 85.9397  31
   1  11  -3 3064.26 82.2483  31
  -1  11   2 13353.5 292.406  30
   1  11  -2 13312.6 277.058  31
   1 -11  -2 13421.9 279.306  31
  -1  11   1 11140.7 244.839  30
   1  11  -1 10615.3 222.377  31
   1 -11  -1 11345.5 223.925  31
  -1  11   0 6426.77 146.272  30
  -1  11   0 6076.68 147.132   3
   1  11   1 149.747 28.9458   3
  -1  11  -1 102.874 40.7232   3
  -1  11  -2 161.788 45.6428   3
  -1 -11  -3 904.242 48.0813   4
  -1 -11  -3 941.688 38.7097   1
  -1  11  -3 823.056 36.3496   1
  -1 -11  -4 3509.54 96.7359   4
  -1  11  -4 3749.08 90.9980   1
  -1 -11  -5 5118.54 131.996   1
  -1  11  -5 4779.92 126.424   1
  -1 -11  -6 68.8974 20.1528   2
  -1  11  -6 87.6468 39.8874   1
  -1  11  -6 71.6600 18.5749   2
  -1 -11  -6 94.9736 45.7344   1
  -1 -11  -7 980.138 68.4354   1
  -1  11  -7 796.607 33.7913   2
  -1  11  -7 949.344 65.0254   1
  -1 -11  -7 866.289 35.0886   2
  -1  11  -8 1070.28 39.8790   2
  -1 -11  -8 1086.62 42.7517   2
  -1  11  -8 1134.30 78.6082   1
  -1 -11  -8 1175.57 81.3771   1
  -1 -11  -9 39.1213 60.4537  25
  -1 -11  -9 138.251 57.7774  24
  -1  11  -9 121.308 32.6743  14
  -1 -11  -9 136.998 39.7731  12
  -1 -11  -9 145.425 37.5884  23
  -1  11  -9 94.4113 50.4932  21
  -1  11  -9 185.371 31.2551   2
  -1 -11  -9 162.571 34.6602   2
  -1 -11  -9 218.275 70.1232   1
  -1  11  -9 191.154 67.9538   1
  -1  11 -10 309.577 41.8769  14
  -1 -11 -10 357.661 40.4325  15
  -1  11 -10 342.710 38.6824  11
  -1 -11 -10 312.145 37.7548  11
  -1 -11 -10 396.237 49.9326  12
   1 -11  10 427.159 41.8054  10
  -1 -11 -10 332.366 69.4772  24
  -1 -11 -10 342.270 47.9016  23
  -1 -11 -10 384.141 73.5287  25
  -1  11 -10 397.681 64.2339  21
  -1  11 -10 341.844 39.3654   2
  -1 -11 -10 285.882 41.8961   2
  -1 -11 -10 362.414 84.1975   1
  -1  11 -10 382.764 79.8210   1
  -1  11 -11 116.795 47.3690  14
  -1 -11 -11 128.521 40.9620  11
  -1  11 -11 145.598 41.9315  11
  -1 -11 -11 103.847 53.6212  12
   1 -11  11 107.394 40.4522  10
  -1 -11 -11 129.925 76.9598  24
  -1  11 -11 189.938 70.4550  26
  -1 -11 -11 200.080 83.0183  25
  -1  11 -11 138.833 69.1753  21
  -1 -11 -11 190.843 43.9640   2
  -1  11 -11 123.251 82.4260   1
  -1  11 -11 100.679 42.6327   2
  -1 -11 -11 121.611 86.5306   1
  -1  11 -12 301.618 55.9210  14
  -1 -11 -12 281.567 101.963  25
  -1  11 -12 74.3828 82.8909  26
  -1 -11 -12 218.208 89.0061  24
  -1 -11 -12 286.828 62.4705  12
  -1 -11 -12 201.404 47.4372  11
  -1  11 -12 281.232 46.6459  11
  -1  11 -12 294.136 76.4570  21
   1  11  12 316.253 95.9690   6
  -1 -11 -12 146.556 94.4748   1
  -1  11 -12 223.116 92.0237   1
  -1  11 -12 303.510 46.7219   2
  -1 -11 -12 195.847 49.4530   2
  -1  11 -12 221.390 117.599   3
  -1  11 -13 651.088 63.6734  14
  -1  11 -13 606.670 97.4411  26
  -1 -11 -13 488.707 105.194  24
  -1 -11 -13 804.060 117.646  25
  -1 -11 -13 629.578 57.3654  11
  -1  11 -13 737.997 57.8629  11
  -1 -11 -13 860.461 74.1028  12
  -1  11 -13 560.684 82.7361  21
   1 -11  13 730.037 64.0823   9
  -1  11 -13 734.143 110.446   1
   1 -11  13 669.299 122.933   6
  -1 -11 -13 696.392 57.6096   2
   1  11  13 617.757 111.280   6
  -1  11 -13 795.337 57.4726   2
  -1 -11 -13 693.089 106.542   1
  -1  11 -13 801.473 133.065   3
  -1  11 -14 551.181 104.395  26
  -1 -11 -14 656.178 125.585  25
  -1 -11 -14 459.741 114.080  24
  -1 -11 -14 538.547 57.5060  11
  -1  11 -14 517.863 59.1293  11
  -1 -11 -14 702.473 77.5918  12
  -1  11 -14 534.120 84.9423  21
   1 -11  14 511.740 122.022   6
   1  11  14 474.894 111.808   6
  -1 -11 -14 646.895 110.661   1
  -1  11 -14 414.347 98.4533   1
  -1 -11 -14 587.908 60.0330   2
  -1  11 -14 603.903 120.402   3
  -1  11 -14 617.972 60.2274   2
   1 -11  14 712.803 64.0448   9
  -1  11 -15 19.6025 54.4971  11
  -1 -11 -15-44.8626 65.7301  12
  -1  11 -15 13.2352 92.5714   3
   1  11  15-5.44442 100.721   6
  -1 -11 -15-25.2069 53.1619   2
  -1 -11 -15 1.91737 89.0712   1
  -1  11 -15 40.9977 88.0980   1
   1 -11  15 28.2858 107.002   6
  -1  11 -15 121.152 55.6513   2
  -1  11 -15 135.997 78.8362  21
  -1  11 -15-36.0694 99.6811  26
  -1 -11 -15-73.0663 118.440  25
  -1 -11 -15 131.827 106.624  24
  -1 -11 -16-24.8949 59.9686  12
  -1  11 -16 18.3982 95.2241  24
  -1 -11 -16-126.672 112.410  25
  -1  11 -16 47.9706 69.1398  21
  -1 -11 -16-106.906 71.3708  16
  -1 -11 -17 84.8241 50.5954  12
  -1 -11 -17 67.3187 96.4752  25
  -1  11 -17-5.71008 82.4502  24
  -1 -11 -17 10.2875 59.5030  16
  -1  11 -17 6.46023 56.1184  21
  -1 -11 -18 62.3026 78.5688  25
  -1  11 -18 1.11734 66.3667  24
   1  11  19 26.2157 25.3494   7
  -1  11 -19 57.0823 36.3918  12
  -1 -11 -19-5.48673 53.1169  25
  -1  11 -19 73.8144 45.4224  24
  -1 -12  19 41.2134 24.9390   7
  -1  12  19 22.6615 24.0293   7
   1 -12 -19 8.86739 42.9248  16
   1  12 -18 63.9969 50.9858  24
   1 -12 -18 228.992 65.0495  16
   1  12 -18 141.951 58.9767  21
  -1 -12  18 58.9882 39.2318   7
  -1  12  18 108.602 37.5037   7
   1  12 -17 108.821 75.0434  21
   1 -12 -17 302.643 45.7772   2
   1  12 -17 260.267 47.2885   2
   1  12 -17 231.004 71.0474  24
  -1 -12  16-16.7605 49.9503   9
   1  12 -16-90.9597 84.0971  21
   1 -12 -16-52.1378 51.9653   2
   1  12 -16 57.8764 51.6734   2
   1  12 -16 148.830 81.8772  24
  -1  12  15 441.336 103.218   6
  -1 -12  15 484.489 118.974   6
   1 -12 -15 668.212 107.238   1
   1  12 -15 597.177 59.1032   2
   1 -12 -15 642.920 60.0317   2
   1  12 -15 589.313 130.782   3
   1  12 -15 445.741 95.5960   1
   1 -12 -15 680.004 128.833  25
   1  12 -15 289.197 164.291  29
   1  12 -15 468.189 96.1619  21
  -1 -12  15 611.096 65.6046   9
   1  12 -14 1492.25 112.695  21
  -1 -12  14 1945.30 84.0622   9
  -1  12  14 1347.62 127.509   6
  -1 -12  14 1381.95 141.326   6
   1 -12 -14 1600.75 133.335   1
   1  12 -14 1697.87 73.1689   2
   1  12 -14 1417.59 128.000   1
   1 -12 -14 1792.15 76.5832   2
   1  12 -14 1207.54 93.2213  26
   1 -12 -14 1369.30 132.768  25
  -1 -12  13 4.40291 54.7909   9
   1  12 -13-49.8018 70.2640  26
   1 -12 -13 76.3093 102.982  25
   1  12 -13 46.2153 86.4943  21
  -1 -12  13 88.1979 110.513   6
   1  12 -13-43.7782 48.5165   2
   1 -12 -13-21.0259 88.8998   1
   1  12 -13 47.6524 88.9578   1
   1 -12 -13-72.9480 49.0113   2
  -1  12  13-26.4201 89.5880   6
   1 -12 -12 681.633 85.1557  24
   1  12 -12 698.096 70.7385  26
   1 -12 -12 903.707 107.475  25
   1  12 -12 598.714 88.2038  21
  -1  12  12 783.453 104.382   6
  -1 -12  12 747.996 62.9364   9
  -1 -12  12 762.734 117.618   6
   1  12 -12 717.016 94.2960   1
   1 -12 -12 745.742 53.2239   2
   1 -12 -12 778.265 104.377   1
   1  12 -12 762.942 53.3731   2
  -1 -12  11 966.779 60.4299  10
   1 -12 -11 949.718 96.7819   1
   1  12 -11 801.876 90.0586   1
  -1 -12  11 898.872 108.041   6
  -1 -12  11 981.135 59.4477   9
  -1  12  11 935.364 96.4917   6
   1 -12 -11 917.240 81.3716  24
   1  12 -11 789.411 68.1130  26
   1 -12 -11 958.229 93.8073  25
   1 -12 -10 34.6476 32.3169  11
   1  12 -10 50.7794 31.8326  11
  -1 -12  10 82.8812 40.3862  10
   1 -12 -10 20.2797 68.8695   1
   1  12 -10 101.244 70.2442   1
  -1  12  10 76.0648 74.1196   6
  -1 -12  10 83.5112 87.0627   6
  -1 -12  10 103.223 44.1941   9
   1 -12 -10 46.7105 72.4426  25
   1 -12 -10 85.0418 60.8703  24
   1  12 -10 32.5949 51.6407  26
  -1 -12   9 5087.49 173.396   6
  -1  12   9 5081.00 163.272   6
   1 -12  -9 4989.12 141.280  25
   1 -12  -9 4944.02 136.569  24
   1 -12  -9 5450.61 158.091   1
   1  12  -9 5092.90 154.791   1
   1 -12  -8 129.905 51.5032   1
  -1 -12   8 273.777 67.5069   6
   1  12  -8 141.175 48.5276   1
  -1  12   8 144.698 62.1463   6
   1 -12  -8 240.264 36.1732  32
   1  12  -8 125.680 31.9244  32
  -1  12   7 131.756 52.9906   6
  -1 -12   7 117.753 58.9771   6
   1 -12  -7 119.827 45.9717   1
   1  12  -7 82.1081 41.8979   1
   1 -12  -7 217.427 29.3189  32
   1  12  -7 199.055 28.6618  32
   1 -12  -6 831.443 71.8230   4
   1 -12  -6 801.063 52.9912   1
   1  12  -6 788.131 50.3976   1
  -1  12   6 871.357 61.5874   6
  -1 -12   6 881.895 65.5817   6
   1  12  -6 791.662 33.6907  32
   1 -12  -6 831.779 34.6231  32
  -1  12   5-9.26243 41.2969   6
   1 -12  -5 42.4795 53.1367   4
   1 -12  -5 26.9650 33.4017   1
   1  12  -5 19.0321 29.0935   1
  -1 -12   5-3.27177 43.1593   6
   1  12  -4 526.668 32.2498   1
   1 -12  -4 550.080 59.0673   4
  -1 -12   4 606.601 46.4162   6
  -1  12   4 591.552 43.4617   6
   1 -12  -3 837.305 43.2889  31
   1  12  -3 927.502 33.7351   1
   1 -12  -2 3182.83 73.2810  31
  -1  12   2 3048.77 92.7542  30
  -1  12   2 3191.93 76.9291  28
  -1  12   1 4500.88 120.468  30
  -1  12   0 7363.12 173.812  30
  -1  12   0 6927.49 173.249   3
  -1  12  -1 10631.5 250.780   3
   1  12   1 11219.3 238.306   3
  -1  12  -2 2874.33 95.9762   3
  -1 -12  -3 9655.37 206.783   1
  -1 -12  -3 10256.4 219.481   4
  -1  12  -3 9860.33 231.767   3
   1  12   4 7935.38 173.331  30
  -1 -12  -4 9308.96 192.927   1
  -1 -12  -4 9095.67 199.033   4
  -1  12  -4 8313.48 187.276   1
  -1  12  -5 7405.78 178.495   1
  -1 -12  -5 7868.95 184.986   1
  -1 -12  -6 1279.75 37.8435   2
  -1  12  -6 1400.55 63.3565   1
  -1  12  -6 1163.14 35.7503   2
   1 -12   6 1144.12 39.0417   5
  -1 -12  -6 1457.96 68.6277   1
  -1 -12  -7 9.31673 21.3577   2
  -1  12  -7 42.8096 20.1063   2
  -1  12  -7 71.2598 47.2449   1
  -1 -12  -7 58.5107 50.1787   1
  -1  12  -8 60.5200 25.5521   2
  -1  12  -8 70.5777 55.8782   1
  -1 -12  -8 64.4705 26.3860   2
  -1 -12  -8 83.9695 60.1926   1
  -1  12  -9 1498.00 53.6063  14
   1 -12   9 1561.68 56.1166  10
  -1 -12  -9 1427.13 63.1729  12
  -1 -12  -9 1466.91 59.2060  23
  -1 -12  -9 1622.13 84.4195  25
  -1 -12  -9 1484.51 80.5793  24
  -1  12  -9 1479.14 75.1793  21
  -1  12  -9 1535.89 93.0322   1
  -1 -12  -9 1604.83 96.5841   1
  -1 -12  -9 1425.62 51.5770   2
  -1  12  -9 1446.96 51.6900   2
  -1 -12 -10 1566.15 60.4978  15
  -1  12 -10 1671.31 63.8482  14
  -1 -12 -10 1777.53 74.0340  12
  -1  12 -10 1773.22 59.9225  11
   1 -12  10 1922.44 66.0059  10
  -1 -12 -10 1694.70 60.2655  11
  -1 -12 -10 1695.47 96.4479  25
  -1 -12 -10 1660.80 93.7636  24
  -1 -12 -10 1562.15 69.2716  23
  -1  12 -10 1627.86 87.5783  21
  -1  12 -10 1761.13 61.0213   2
  -1  12 -10 1835.89 110.772   1
  -1 -12 -10 1871.35 62.6735   2
  -1 -12 -10 1852.06 113.070   1
  -1  12 -11 1118.69 59.1904  14
  -1 -12 -11 1300.98 97.0513  24
  -1 -12 -11 1258.62 101.692  25
  -1  12 -11 1205.20 84.9261  26
  -1  12 -11 1134.13 56.0244  11
  -1 -12 -11 1109.14 52.3700  11
   1 -12  11 1140.09 60.5003  10
  -1 -12 -11 1146.95 70.2140  12
  -1  12 -11 1045.71 86.5049  21
  -1 -12 -11 1151.02 110.634   1
  -1  12 -11 1137.72 54.7014   2
  -1  12 -11 1154.19 98.9692   1
  -1 -12 -11 1220.05 57.8795   2
  -1  12 -11 1128.71 126.914   3
  -1  12 -12 601.798 57.3032  14
  -1  12 -12 713.299 88.0093  26
  -1 -12 -12 859.751 100.836  24
  -1 -12 -12 884.780 107.568  25
  -1 -12 -12 622.446 52.2663  11
  -1 -12 -12 755.840 68.9672  12
  -1  12 -12 705.506 51.7402  11
   1 -12  12 704.873 58.9804  10
  -1  12 -12 674.930 87.6224  21
  -1  12 -12 686.648 51.8145   2
  -1 -12 -12 685.702 55.3850   2
  -1  12 -12 569.642 97.4465   1
   1 -12  12 651.996 115.332   6
  -1  12 -12 772.843 126.903   3
  -1 -12 -12 734.359 106.520   1
   1  12  12 624.474 101.798   6
  -1  12 -13 761.149 68.7527  14
  -1  12 -13 914.865 100.087  26
  -1 -12 -13 891.828 116.730  25
  -1 -12 -13 711.940 111.457  24
  -1 -12 -13 793.059 58.1723  11
  -1 -12 -13 830.052 74.9396  12
  -1  12 -13 890.277 58.4416  11
  -1  12 -13 906.394 95.9722  21
  -1  12 -13 854.307 108.175   1
  -1  12 -13 1048.85 60.7440   2
  -1 -12 -13 981.397 61.5441   2
  -1 -12 -13 877.270 110.009   1
   1 -12  13 711.496 122.832   6
  -1  12 -13 614.667 129.542   3
   1 -12  13 1047.53 68.3778   9
   1  12  13 778.617 113.903   6
  -1  12 -14-17.0770 99.3755  26
  -1 -12 -14 94.6226 113.733  25
  -1 -12 -14-55.3180 105.753  24
  -1 -12 -14 115.617 93.9844   1
  -1  12 -14 55.9872 87.2757   1
   1 -12  14 50.0501 106.904   6
   1  12  14 123.090 97.7086   6
  -1 -12 -14 178.702 52.9546   2
  -1  12 -14 154.026 51.9222   2
  -1  12 -14 171.963 111.542   3
  -1  12 -14 168.411 53.7799  11
  -1 -12 -14 60.2150 66.6455  12
  -1 -12 -14 220.064 51.1353  11
  -1  12 -14 157.035 82.3892  21
   1 -12  14 159.592 61.1872   9
  -1  12 -15 88.5709 91.8557  26
  -1 -12 -15 188.073 118.832  25
   1  12  15 10.4019 92.5532   6
  -1 -12 -15 118.162 52.2981   2
   1 -12  15 108.950 102.847   6
  -1 -12 -15-21.9049 66.4162  12
  -1  12 -15 24.7494 76.6222  21
  -1 -12 -15 52.3192 79.0264  16
  -1 -12 -16 56.9212 58.2854  12
  -1 -12 -16 191.227 107.856  25
  -1 -12 -16-26.3298 69.7383  16
  -1  12 -16 16.2864 68.6356  21
  -1 -12 -17 84.5794 96.2382  25
  -1  12 -17-80.7505 81.1871  24
  -1 -12 -17-79.4370 60.2119  16
  -1  12 -17-5.07245 55.9372  21
  -1  12 -18 70.2501 64.1476  24
  -1 -12 -18 166.028 75.9751  25
   1  12  19 6.33701 19.5319   7
  -1  12 -19-21.1893 34.4314  12
  -1  12 -19 8.46223 41.0788  24
  -1 -12 -19 55.8992 49.8775  25
  -1  13  19 51.4918 18.6517   7
   1 -13 -19 35.9544 41.9985  16
   1  13 -18-15.7793 49.0770  24
   1 -13 -18 50.9042 62.7095  16
   1  13 -18 68.1928 55.2441  21
  -1 -13  18-11.0426 32.9725   7
  -1  13  18 6.61335 32.0136   7
   1 -13 -17 378.602 44.9961   2
   1  13 -17 251.292 43.5279   2
   1  13 -17 311.753 69.0447  24
   1  13 -16-22.3707 47.1023   2
   1 -13 -16 9.77699 47.8709   2
   1  13 -16 49.0724 78.4267  24
  -1 -13  16 56.6944 50.7612   9
   1  13 -15 318.319 165.988  29
   1  13 -15 419.393 94.4781  21
  -1 -13  15 583.406 67.7535   9
   1 -13 -15 390.819 95.4588   1
  -1 -13  15 317.462 113.809   6
   1  13 -15 434.283 56.6006   2
   1 -13 -15 522.429 54.9322   2
   1  13 -15 520.251 97.2214   1
   1  13 -15 553.767 131.840   3
   1 -13 -14-3.90860 120.083  25
   1  13 -14 31.2463 96.0554  21
  -1 -13  14-33.3261 63.8150   9
   1 -13 -14 54.1806 49.9006   2
  -1  13  14-30.2832 92.1688   6
   1  13 -14 70.9426 52.2361   2
   1  13 -14 72.5222 90.7101   1
   1 -13 -14 62.2764 88.4340   1
  -1 -13  14 65.0486 106.131   6
   1 -13 -13 243.540 109.127  25
   1  13 -13 59.7485 69.6548  26
   1  13 -13 185.025 91.6698  21
  -1 -13  13 255.663 64.3690   9
  -1 -13  13 287.552 107.960   6
   1  13 -13 122.857 49.0550   2
  -1  13  13 153.791 92.7390   6
   1 -13 -13 240.202 95.1215   1
   1  13 -13 217.052 96.6642   1
   1 -13 -13 247.108 52.6376   2
   1 -13 -12 36.9506 99.0147  25
   1  13 -12-106.073 68.9519  26
   1  13 -12-1.52186 85.1040   1
  -1 -13  12 38.5614 98.0965   6
   1  13 -12 80.3567 44.4390   2
   1 -13 -12 13.9124 45.4984   2
   1 -13 -12 26.8998 88.0014   1
  -1  13  12-28.7911 85.0843   6
   1  13 -12-43.9157 82.6991  21
  -1 -13  12 104.491 56.4194   9
  -1 -13  11 39.8707 52.3830  10
  -1  13  11 20.9629 78.2047   6
   1 -13 -11 11.0479 74.6534   1
   1  13 -11 23.9756 74.2824   1
   1  13 -11-16.4583 37.7021   2
  -1 -13  11 23.5152 90.6658   6
   1  13 -11 103.704 58.8986  26
   1 -13 -11 119.050 81.9476  25
  -1 -13  11 13.3682 48.0364   9
  -1 -13  10 11468.3 238.963  10
   1 -13 -10 11705.7 284.721   1
   1  13 -10 11278.4 281.295   1
   1  13 -10 9885.84 243.085  26
   1 -13 -10 10367.6 255.865  24
   1 -13 -10 10701.0 261.421  25
  -1 -13  10 10554.3 298.121   6
  -1  13  10 10643.1 284.667   6
  -1 -13   9 2771.47 79.8385  10
   1  13  -9 2775.54 109.995   1
   1 -13  -9 2997.73 116.332   1
   1 -13  -9 2804.79 106.983  25
   1 -13  -9 2917.63 100.561  24
  -1  13   9 2606.25 118.637   6
  -1 -13   9 2580.51 128.650   6
   1 -13  -8 1732.42 83.3871   1
   1  13  -8 1670.53 80.3095   1
   1 -13  -8 1600.36 76.4761  25
   1  13  -8 1840.00 72.9435  21
  -1 -13   8 1675.61 99.4597   6
  -1  13   8 1548.20 88.0671   6
   1  13  -7 304.100 44.5611   1
   1 -13  -7 268.666 47.2735   1
  -1  13   7 238.615 54.2695   6
  -1 -13   7 245.676 61.6400   6
   1  13  -7 270.276 28.6270  32
   1 -13  -7 290.603 29.5583  32
   1 -13  -6 390.523 43.6785   1
   1 -13  -6 264.344 58.3157   4
   1  13  -6 328.059 38.8772   1
  -1  13   6 354.695 53.1198   6
  -1 -13   6 372.558 56.9702   6
   1 -13  -6 297.016 25.5187  32
   1  13  -6 269.370 24.4596  32
   1 -13  -5 1290.16 78.8558   4
   1 -13  -5 1286.11 54.4605   1
   1  13  -5 1136.45 49.1259   1
  -1 -13   5 1301.48 66.8721   6
  -1  13   5 1337.31 62.5606   6
   1 -13  -4 2659.67 73.9247   1
   1 -13  -4 2968.42 104.803   4
  -1 -13   4 2845.91 85.5392   6
   1 -13  -3 4341.46 97.6204   1
   1  13  -3 3831.02 93.6781   1
  -1  13   2 1855.59 52.0398  28
  -1 -13   2 1942.00 52.4639  28
  -1  13   2 2151.34 75.5851  30
   1 -13  -2 2188.51 48.0909   1
   1  13  -2 1939.40 45.2924   1
  -1 -13   2 2118.95 54.2893   5
  -1  13   1 2167.17 70.3702  30
  -1 -13   1 1383.48 43.9967   5
  -1  13   0 247.269 44.4735  30
  -1  13   0 351.741 49.4856   3
  -1  13  -1 19200.0 392.228   3
   1  13   1 21336.6 380.803   3
  -1 -13  -2 460.246 27.0737   5
  -1  13  -2 523.636 54.2041   3
  -1  13  -3 177.956 22.6983   1
  -1 -13  -3 211.972 23.7231   1
  -1 -13  -3 229.603 41.6980   4
  -1  13  -3 167.957 52.0263   3
  -1 -13  -4 7562.88 165.011   1
  -1  13  -4 7046.73 160.803   1
  -1 -13  -4 8018.48 178.355   4
   1 -13   4 6659.13 150.100   5
  -1  13  -5 1595.32 61.1092   1
   1 -13   5 1534.56 46.8824   5
  -1 -13  -5 1799.94 66.9586   1
  -1 -13  -5 1776.25 71.2657   4
   1 -13   6 27.6871 24.1184   5
  -1  13  -6 30.0678 36.7579   1
  -1 -13  -6 15.5116 18.2942   2
  -1  13  -6 18.8047 16.7296   2
  -1 -13  -6 10.5191 40.6241   1
  -1  13  -7 838.868 31.8349   2
   1 -13   7 836.504 35.7752   5
  -1 -13  -7 801.109 33.2417   2
  -1  13  -7 908.793 62.3973   1
  -1  13  -8 172.711 56.1637   1
  -1  13  -8 76.2122 25.1233   2
  -1 -13  -8 108.071 56.1460   1
  -1 -13  -8 69.1788 27.5482   2
  -1  13  -8 25.5008 47.2771  21
  -1 -13  -8 6.16434 54.3893  24
  -1 -13  -8 3.39071 54.3139  25
  -1 -13  -9 2663.74 99.2984  25
  -1 -13  -9 2250.69 74.5743  23
  -1 -13  -9 2510.42 98.4441  24
  -1 -13  -9 2108.60 65.5261   2
  -1  13  -9 2047.14 64.1181   2
  -1 -13  -9 2501.82 113.619   1
  -1  13  -9 2358.67 107.807   1
   1 -13   9 2357.65 72.3076  10
  -1 -13  -9 2181.49 79.5523  12
  -1  13  -9 2411.35 91.7520  21
  -1  13  -9 2319.79 67.6994  14
  -1 -13 -10 381.099 50.1552  23
  -1 -13 -10 307.619 76.0646  24
  -1 -13 -10 404.730 77.7014  25
  -1  13 -10 307.764 37.7175   2
  -1 -13 -10 402.543 41.6617   2
  -1 -13 -10 349.604 81.5210   1
  -1  13 -10 381.492 81.0609   1
   1 -13  10 292.838 43.2469  10
  -1  13 -10 260.984 35.2836  11
  -1 -13 -10 354.535 37.8346  11
  -1 -13 -10 305.547 52.2658  12
  -1  13 -10 275.079 68.0398  21
  -1  13 -10 334.023 42.3045  14
  -1  13 -11 1223.36 61.6621  14
  -1 -13 -11 1172.19 97.5502  24
  -1  13 -11 1373.62 88.1757  26
  -1 -13 -11 1278.26 101.702  25
  -1  13 -11 1360.74 57.0860   2
  -1  13 -11 1576.45 144.771   3
  -1  13 -11 1171.22 102.654   1
  -1 -13 -11 1439.94 110.512   1
  -1 -13 -11 1350.10 57.7188   2
   1 -13  11 1358.06 64.1897  10
  -1 -13 -11 1298.79 56.9403  11
  -1 -13 -11 1292.55 74.3683  12
  -1  13 -11 1306.77 55.5835  11
  -1  13 -11 1168.51 91.1371  21
   1  13  11 1247.71 103.491   6
  -1 -13 -12 86.6983 100.451  25
  -1  13 -12-60.0901 78.5841  26
  -1 -13 -12 72.2937 92.8104  24
   1  13  12 16.2962 89.5562   6
   1 -13  12-15.9448 99.8452   6
  -1 -13 -12 6.82730 86.5628   1
  -1  13 -12 17.5203 78.7063   1
  -1  13 -12 144.097 113.371   3
  -1 -13 -12 30.0499 46.6043   2
  -1  13 -12-9.64323 43.8411   2
  -1 -13 -12-47.6413 59.3763  12
   1 -13  12 16.2556 53.2729  10
  -1  13 -12 5.95172 43.5417  11
  -1 -13 -12-70.3144 43.6173  11
  -1  13 -12-4.27823 80.6597  21
  -1  13 -12 15.1013 52.2126  14
  -1  13 -13 6.08828 58.3331  14
  -1 -13 -13-57.8877 112.422  25
  -1  13 -13-2.99913 89.3843  26
  -1 -13 -13 85.0865 100.313  24
   1 -13  13-11.4085 104.756   6
  -1  13 -13 123.105 84.1310   1
   1  13  13-61.1072 94.0945   6
  -1 -13 -13-73.5825 51.2980   2
  -1  13 -13-65.0875 49.4014   2
  -1 -13 -13 68.7050 90.7401   1
  -1  13 -13 111.561 117.668   3
  -1 -13 -13-28.6373 45.4238  11
  -1 -13 -13-26.5247 63.8510  12
  -1  13 -13-54.0908 48.0284  11
  -1  13 -13 55.9979 84.1805  21
   1 -13  13-44.6579 59.1548   9
  -1 -13 -14 101.241 82.4822  16
  -1  13 -14 155.415 96.3891  26
  -1 -13 -14 79.0577 116.588  25
  -1 -13 -14 248.589 51.6718   2
  -1  13 -14 224.982 117.823   3
  -1  13 -14 162.519 87.6722   1
   1  13  14 74.7481 95.0316   6
   1 -13  14 108.457 102.716   6
  -1  13 -14 200.682 52.3785   2
  -1 -13 -14 180.420 83.8128   1
  -1 -13 -14 223.504 50.7657  11
  -1  13 -14 212.157 50.6170  11
  -1 -13 -14 209.191 68.3382  12
  -1  13 -14 122.314 86.3195  21
   1 -13  14 232.298 62.7115   9
  -1 -13 -15-106.532 79.5942  16
  -1 -13 -15-62.9720 65.6301  12
  -1 -13 -15 77.6429 114.717  25
  -1  13 -15 192.730 94.0462  26
  -1  13 -15 122.343 76.9693  21
   1 -13  15-4.53301 54.5581   9
  -1 -13 -16 58.5604 56.8243  12
  -1 -13 -16 158.933 107.131  25
  -1  13 -16 83.0857 93.3197  24
  -1 -13 -16 156.564 72.1946  16
  -1  13 -16-60.6743 67.7526  21
  -1  13 -17 17.3850 78.5978  24
  -1 -13 -17 92.4741 94.7131  25
  -1 -13 -17 2.62484 57.6074  16
  -1  13 -17 108.168 56.5417  21
  -1  13 -18 44.9678 61.5277  24
  -1 -13 -18 124.094 74.5316  25
  -1  13 -19 15.5367 31.0546  12
  -1 -13 -19 3.63318 45.4300  25
  -1  13 -19-50.7392 38.3209  24
   1 -14 -19 206.127 40.0116  16
   1  14 -18 73.5483 53.8326  21
  -1  14  18 128.157 28.7359   7
   1  14 -18 34.3107 46.4199  24
   1  14 -17 287.120 67.8231  24
   1  14 -17 329.959 73.1665  21
  -1 -14  17 404.832 45.9691   7
  -1  14  17 457.546 42.6965   7
   1 -14 -16 284.133 90.1677  16
   1  14 -16 147.700 78.9089  24
   1  14 -16 191.852 81.7604  21
  -1 -14  16 202.399 55.7203   9
   1 -14 -16 292.937 46.7898   2
   1  14 -16 286.188 47.3480   2
   1  14 -15 78.1090 91.4529  21
  -1 -14  15-33.6774 62.9205   9
   1 -14 -15 16.2896 48.0930   2
   1  14 -15 22.4664 47.4670   2
   1 -14 -14 265.644 117.303  25
   1  14 -14 65.7762 88.9661  21
  -1 -14  14 165.321 66.9924   9
  -1  14  14 62.1184 90.6555   6
   1 -14 -14 111.574 90.2273   1
   1  14 -14 112.419 50.2170   2
   1  14 -14 154.338 87.7194   1
  -1 -14  14 69.1398 99.2903   6
   1 -14 -14 77.6412 50.3744   2
   1 -14 -13 599.836 116.917  25
   1  14 -13 572.966 75.1147  26
   1  14 -13 614.836 97.1477  21
  -1  14  13 690.582 101.841   6
  -1 -14  13 778.474 71.0752   9
   1  14 -13 571.140 98.2866   1
   1  14 -13 724.067 54.4671   2
   1 -14 -13 757.512 102.120   1
  -1 -14  13 632.596 118.046   6
   1 -14 -13 764.085 56.5785   2
   1 -14 -12 650.470 52.7390   2
  -1 -14  12 599.656 111.997   6
   1  14 -12 595.735 50.8455   2
  -1  14  12 556.321 96.4726   6
   1 -14 -12 704.631 98.9983   1
   1  14 -12 592.700 95.6294   1
   1  14 -12 448.817 70.4096  26
   1 -14 -12 618.245 104.618  25
  -1 -14  12 645.300 61.8375   9
  -1 -14  11 66.8910 52.0313  10
   1  14 -11-58.2184 75.3951   1
   1  14 -11 63.4797 38.6378   2
   1 -14 -11 30.7131 75.3043   1
   1 -14 -11-1.03792 39.2584   2
  -1 -14  11 57.7433 91.6288   6
  -1  14  11 128.139 84.5500   6
   1  14 -11 5.97627 60.4763  26
   1 -14 -11 99.8131 84.5296  25
  -1 -14  11 50.3178 49.1838   9
  -1 -14  10 2904.88 92.8155  10
   1  14 -10 3102.23 83.2610   2
   1  14 -10 3154.83 126.191   1
   1 -14 -10 2881.17 122.222  25
  -1 -14  10 2996.99 143.109   6
  -1  14  10 2960.39 130.902   6
   1 -14  -9 2469.11 104.710  25
   1  14  -9 2779.28 109.951   1
   1 -14  -9 2974.11 114.817   1
  -1 -14   9 2729.82 80.7475  10
   1  14  -9 2465.00 98.2015  21
  -1  14   9 2752.39 118.477   6
  -1 -14   9 2865.55 128.257   6
   1 -14  -8 3768.23 113.870  25
  -1 -14   8 3418.62 93.5061  10
   1  14  -8 3823.24 109.857  21
   1 -14  -8 3900.01 124.038   1
   1  14  -8 3585.41 118.251   1
  -1  14   8 3612.35 128.658   6
  -1 -14   8 3921.42 139.223   6
   1 -14  -7 4791.76 131.031   1
   1  14  -7 4352.58 125.828   1
  -1 -14   7 4375.49 144.170   6
  -1  14   7 4400.35 136.851   6
   1 -14  -6 316.329 62.9655   4
   1 -14  -6 429.007 43.1310   1
   1  14  -6 340.759 39.0520   1
  -1  14   6 379.778 52.7061   6
  -1 -14   6 405.042 58.0521   6
   1 -14  -6 449.939 25.9790  32
  -1  14   5 10.5176 40.0514   6
  -1 -14   5 34.3816 43.6291   6
   1  14  -5 23.2376 26.5626   1
   1 -14  -5-21.4789 57.5534   4
   1 -14  -5 12.5644 28.0086   1
   1  14  -4 21.0076 20.3299   1
   1 -14  -4 26.1095 52.9283   4
   1 -14  -4 24.2492 22.9172   1
  -1 -14   3 636.109 32.9707   5
   1 -14  -3 697.949 27.2765   1
   1  14  -3 586.035 24.0046   1
  -1  14   3 628.136 51.5501  30
  -1 -14   2 2446.51 54.9104   5
  -1  14   2 2242.80 76.8700  30
  -1 -14   1 6220.41 136.037   5
  -1  14   1 6508.98 160.708  30
  -1  14   0 5043.59 140.397   3
   1  14   0 4996.93 127.793   3
  -1  14   0 4798.90 135.025  30
  -1 -14  -1 950.662 36.3558   5
   1 -14   1 955.975 34.9761   5
  -1  14  -1 1011.93 63.8376   3
   1 -14   2 780.873 32.2021   5
  -1 -14  -2 781.406 33.6136   5
   1 -14   3 378.640 27.2272   5
  -1  14  -3 371.986 59.9480   3
   1 -14   4 3176.41 78.0986   5
  -1  14  -4 3207.78 124.356   3
  -1 -14  -4 3471.96 89.6160   1
  -1  14  -4 3129.00 85.3807   1
  -1 -14  -5 3445.32 96.4154   1
   1 -14   5 3040.54 77.2481   5
  -1 -14  -5 3626.68 105.439   4
  -1  14  -5 3140.22 90.3278   1
   1 -14   6 338.335 30.0823   5
  -1 -14  -6 400.186 47.2096   1
  -1  14  -6 384.132 42.8475   1
  -1 -14  -6 348.199 21.9716   2
  -1 -14  -7 162.794 23.1423   2
  -1 -14  -7 218.273 52.6757   1
  -1  14  -7 139.208 20.8373   2
   1 -14   7 157.271 27.8184   5
  -1  14  -7 162.118 46.6724   1
   1 -14   8 1316.20 53.9666  10
  -1  14  -8 1385.72 78.7688   1
  -1 -14  -8 1402.43 46.7339   2
  -1 -14  -8 1512.93 85.3137   1
  -1  14  -8 1303.54 44.7193   2
  -1  14  -8 1471.32 69.7104  21
  -1 -14  -8 1310.10 75.9384  25
  -1 -14  -8 1530.98 79.3193  24
  -1 -14  -9 8596.69 210.239  23
  -1 -14  -9 8982.29 234.537  24
  -1 -14  -9 8993.64 230.272  25
  -1  14  -9 9421.48 206.098  14
   1 -14   9 9993.40 212.275  10
  -1 -14  -9 9694.97 204.321  11
  -1 -14  -9 9333.70 219.410  12
  -1  14  -9 9251.73 226.659  21
  -1 -14  -9 10840.0 260.896   1
  -1 -14  -9 10037.8 206.109   2
  -1  14  -9 9384.43 203.673   2
  -1  14  -9 9604.11 249.494   1
  -1 -14 -10 1430.72 94.9861  24
  -1 -14 -10 1452.29 66.7659  23
  -1 -14 -10 1533.56 96.7799  25
  -1  14 -10 1370.72 59.9427  14
   1 -14  10 1494.87 65.2788  10
  -1  14 -10 1551.15 54.8383  11
  -1 -14 -10 1383.91 53.9501  11
  -1 -14 -10 1388.98 72.0273  12
  -1  14 -10 1361.64 86.3412  21
  -1 -14 -10 1707.73 104.261   1
  -1  14 -10 1360.39 54.8837   2
  -1 -14 -10 1610.53 57.2899   2
  -1  14 -10 1488.44 142.142   3
  -1  14 -10 1323.99 95.6545   1
  -1 -14 -11 55.6589 86.9718  25
  -1 -14 -11-8.80230 82.2143  24
  -1  14 -11 40.4897 76.2578  26
  -1  14 -11-12.8931 45.7908  14
  -1 -14 -11 29.0267 56.9519  12
  -1 -14 -11 22.0525 38.1500  11
   1 -14  11-79.5683 52.4612  10
  -1  14 -11-21.2552 38.3240  11
  -1  14 -11-29.2227 76.9547  21
  -1 -14 -11 35.2075 78.8164   1
   1  14  11 62.1209 76.0247   6
  -1  14 -11-67.3605 123.518   3
  -1  14 -11 2.40454 38.9710   2
  -1  14 -11-50.8814 74.7094   1
  -1 -14 -11 28.4580 39.8841   2
   1 -14  11-39.9485 92.9738   6
  -1 -14 -12 24.4896 96.3004  25
  -1 -14 -12 33.2040 93.1844  24
  -1  14 -12 41.5958 82.9415  26
  -1  14 -12-50.6347 50.0298  14
  -1  14 -12 53.5266 44.0340  11
   1 -14  12 98.7719 55.2119  10
  -1 -14 -12 43.6988 40.9636  11
  -1 -14 -12-17.7939 60.2154  12
  -1  14 -12 70.0283 84.3289  21
   1 -14  12 22.6203 98.7858   6
  -1 -14 -12 21.5832 80.8140   1
  -1  14 -12-80.3371 80.1218   1
  -1 -14 -12 2.43629 44.2798   2
  -1  14 -12 6.77488 42.6881   2
   1  14  12-1.46698 85.3819   6
  -1  14 -12-2.10089 115.297   3
   1 -14  13 316.248 109.565   6
  -1  14 -13 470.956 52.4874   2
  -1 -14 -13 628.158 96.7815   1
  -1 -14 -13 459.486 52.0690   2
   1  14  13 435.767 97.8917   6
  -1  14 -13 374.402 90.6168   1
  -1  14 -13 594.844 132.840   3
  -1  14 -13 170.903 85.9665  26
  -1 -14 -13 350.980 112.400  25
  -1 -14 -13 574.243 87.3866  16
  -1  14 -13 350.988 57.5642  14
  -1 -14 -13 436.868 70.5836  12
  -1  14 -13 499.335 51.5234  11
  -1 -14 -13 438.940 48.6874  11
  -1  14 -13 363.290 91.2449  21
   1 -14  13 482.773 65.9504   9
  -1  14 -14 147.251 81.2188   1
  -1 -14 -14 170.623 83.5173   1
   1 -14  14 92.8847 102.309   6
  -1  14 -14 37.7874 112.011   3
  -1 -14 -14 59.6468 112.064  25
  -1  14 -14 303.216 96.0673  26
  -1 -14 -14 219.614 83.5045  16
  -1 -14 -14 58.1095 65.8977  12
  -1  14 -14 155.061 85.3799  21
   1 -14  14 119.766 64.3999   9
  -1 -14 -15-0.94338 112.421  25
  -1  14 -15-29.3631 85.4919  26
  -1 -14 -15 30.4747 78.0955  16
  -1 -14 -15-45.5783 62.7800  12
  -1  14 -15 68.6679 78.4124  21
   1 -14  15 0.51942 59.2361   9
  -1 -14 -16-1.46323 51.4505  12
  -1  14 -16-9.53506 66.0842  21
  -1 -14 -16 109.198 105.030  25
  -1 -14 -16 31.5583 69.9328  16
  -1  14 -17-40.1803 54.1828  21
  -1 -14 -17 34.1620 57.2653  16
  -1  14 -17 104.519 78.0089  24
  -1 -14 -17 5.70775 89.6264  25
  -1 -14 -18 73.3432 69.6638  25
  -1  14 -18 31.8631 56.2907  24
   1  14  18 37.8900 23.7470   7
  -1  14 -19-9.57554 28.5326  12
  -1  14 -19-14.5621 33.0595  24
  -1 -14 -19-22.1763 41.1260  25
   1 -15 -19-25.1078 36.2392  16
   1  15 -18 57.0439 51.1868  21
   1 -15 -18 100.250 59.2105  16
   1  15 -18 98.8480 43.7568  24
   1 -15 -17-5.35514 75.9916  16
   1  15 -17 0.49345 67.3978  21
  -1  15  17 66.0340 32.0127   7
   1  15 -17-6.90315 61.6115  24
   1  15 -16 231.676 43.8330   2
   1  15 -16 170.160 76.6900  24
   1 -15 -16 343.908 91.8427  16
   1  15 -16 173.185 81.0349  21
  -1 -15  16 151.712 56.0806   9
   1  15 -15 654.076 94.8882  21
  -1 -15  15 998.877 74.4132   9
   1 -15 -15 855.922 56.0785   2
   1  15 -15 617.613 54.0625   2
   1  15 -14 39.9877 95.7330  21
  -1 -15  14 39.5187 65.3949   9
   1 -15 -14 53.0054 46.1796   2
   1  15 -14 23.8734 46.3076   2
   1 -15 -14 6.97637 78.2540   1
   1  15 -13 33.4615 67.9957  26
   1 -15 -13 116.268 110.182  25
   1  15 -13 39.4507 98.4552  21
  -1 -15  13 150.448 66.5365   9
  -1  15  13 35.7580 86.8928   6
   1 -15 -13-1.60265 45.3150   2
   1  15 -13 161.688 47.0145   2
   1 -15 -13 69.0287 86.1757   1
   1  15 -13 77.6491 83.7076   1
  -1 -15  13 108.210 101.343   6
   1 -15 -12 610.082 50.1294   2
  -1 -15  12 478.315 104.508   6
  -1  15  12 500.522 94.3875   6
   1 -15 -12 698.069 94.0623   1
   1  15 -12 471.300 85.4893   1
   1  15 -12 543.267 47.2406   2
   1 -15 -12 472.450 106.657  25
   1  15 -12 311.768 66.1870  26
  -1 -15  12 610.560 68.5831   9
  -1 -15  11 9803.33 213.484  10
   1  15 -11 8917.42 198.477   2
   1  15 -11 8980.97 252.873   1
  -1 -15  11 8324.82 196.841   5
   1 -15 -11 10291.5 265.607   1
   1 -15 -11 9880.67 201.938   2
   1  15 -11 7787.57 212.472  26
   1 -15 -11 8616.77 238.334  25
  -1 -15  11 9576.95 215.301   9
  -1 -15  11 8828.41 269.811   6
  -1  15  11 8321.31 253.700   6
  -1 -15  10 491.009 54.5242  10
   1 -15 -10 605.796 41.7479   2
   1  15 -10 457.890 74.4120   1
   1  15 -10 544.161 40.0990   2
   1 -15 -10 561.216 79.6149   1
   1 -15 -10 581.305 83.7022  25
  -1 -15  10 673.000 98.4869   6
  -1  15  10 526.661 83.3713   6
   1 -15  -9 14487.2 319.253  25
   1  15  -9 13641.9 289.282   2
   1 -15  -9 14821.2 335.425   1
   1  15  -9 13478.9 328.232   1
  -1 -15   9 13817.9 297.741  10
   1  15  -9 14635.9 318.244  21
  -1  15   9 13716.4 337.730   6
  -1 -15   9 13118.7 344.377   6
  -1 -15   8 111.430 36.6139  10
   1  15  -8 145.684 55.8409  21
  -1 -15   8 88.8443 64.7072   6
   1 -15  -8 79.5809 51.4934   1
   1  15  -8 75.2562 47.7740   1
  -1  15   8 25.1405 61.1383   6
   1 -15  -8 163.392 57.1043  25
   1  15  -7 15.5145 38.5967   1
   1 -15  -7-7.62700 40.9371   1
  -1  15   7 44.8278 53.8461   6
  -1 -15   7 40.8486 57.9613   6
  -1 -15   6 48.2940 49.2257   6
  -1  15   6 40.9520 47.2409   6
   1  15  -6 24.4799 30.9501   1
   1 -15  -6 9.49264 33.8765   1
   1 -15  -6 6.44421 58.8192   4
  -1 -15   5 249.075 48.1540   6
   1 -15  -5 195.756 62.8296   4
   1 -15  -5 260.125 31.6270   1
   1  15  -5 268.190 30.9199   1
  -1  15   4 207.130 46.8239  30
   1 -15  -4 336.805 61.6140   4
   1  15  -4 264.268 22.9599   1
   1 -15  -4 272.344 25.3518   1
  -1 -15   4 295.967 30.8028   5
  -1 -15   3 409.862 31.0196   5
   1 -15  -3 454.638 21.3866   1
  -1  15   2 229.935 46.8965  30
  -1 -15   2 266.931 29.3675   5
  -1  15   1 2007.11 84.0975  30
  -1 -15   1 2407.35 61.7884   5
   1  15   0 597.299 49.6585   3
  -1  15   0 654.908 59.0872   3
  -1  15  -1 3220.83 107.056   3
   1  15   1 3476.92 93.2483   3
   1 -15   2 1248.01 38.9499   5
  -1  15  -2 1508.73 75.5361   3
  -1  15  -3 8777.40 216.080   3
   1 -15   3 7957.38 172.295   5
   1 -15   4 93.0336 25.6272   5
  -1 -15  -4 105.212 44.6806   4
  -1  15  -4 79.6654 23.0981   1
  -1 -15  -4 93.2009 25.1189   1
  -1  15  -4 41.6045 59.0580   3
   1 -15   5 366.496 29.8919   5
  -1 -15  -5 384.073 38.2992   1
  -1  15  -5 308.181 33.6782   1
  -1 -15  -5 392.562 48.8928   4
  -1  15  -5 333.072 76.7381   3
   1 -15   6 15.3702 27.5417   5
  -1 -15  -6 19.8896 38.6490   1
  -1  15  -6 11.8570 33.8700   1
  -1  15  -7 415.372 53.0444  21
   1 -15   7 414.046 32.9454   5
  -1 -15  -7 484.302 53.4390   1
  -1 -15  -7 410.940 25.9639   2
  -1  15  -7 432.923 49.3248   1
   1 -15   8 2205.32 70.4850  10
  -1 -15  -8 2195.25 76.5863  12
  -1 -15  -8 2087.38 91.0309  25
  -1  15  -8 2138.73 88.1192  21
  -1 -15  -8 2158.54 59.9705   2
  -1  15  -8 2081.35 58.7288   2
  -1  15  -8 2186.92 93.7452   1
  -1 -15  -8 2377.76 99.4548   1
  -1  15  -9 3818.24 103.275  14
  -1 -15  -9 4175.17 109.249  23
  -1 -15  -9 3841.53 133.346  25
  -1 -15  -9 4034.71 99.5511  11
   1 -15   9 4531.68 110.653  10
  -1 -15  -9 3823.48 116.272  12
  -1  15  -9 4073.30 126.732  21
  -1  15  -9 4008.45 140.502   1
  -1  15  -9 4090.11 99.6992   2
  -1 -15  -9 4502.39 102.201   2
  -1 -15  -9 4690.99 151.159   1
  -1  15 -10-33.8263 42.3139  14
  -1 -15 -10 83.5394 78.3081  25
   1 -15  10-38.2437 45.5024  10
  -1 -15 -10-11.3909 33.1008  11
  -1 -15 -10-26.1966 52.8966  12
  -1 -15 -10 53.3923 47.0852  23
  -1  15 -10 2.64320 71.8776  21
   1  15  10 31.6041 72.2722   6
  -1  15 -10 43.7701 66.5119   1
  -1 -15 -10 3.57078 35.1983   2
  -1  15 -10 51.0082 33.9394   2
  -1 -15 -10-19.9578 69.7096   1
  -1  15 -10 197.904 118.024   3
  -1  15 -11 195.075 49.9684  14
  -1  15 -11 380.556 74.2940  26
  -1 -15 -11 280.787 96.1862  25
   1 -15  11 199.499 57.4213  10
  -1 -15 -11 183.076 37.8279  11
  -1  15 -11 219.372 40.6590  11
  -1 -15 -11 160.724 60.4605  12
  -1  15 -11 182.097 82.5423  21
   1  15  11 145.962 80.3463   6
   1 -15  11 139.327 91.3100   6
  -1  15 -11 200.721 75.1412   1
  -1 -15 -11 215.440 42.6805   2
  -1  15 -11 158.381 39.4187   2
  -1 -15 -11 185.167 79.6713   1
  -1  15 -11 87.4022 119.440   3
  -1  15 -12 484.694 89.0171  26
  -1 -15 -12 442.726 107.456  25
  -1 -15 -12 488.220 46.6705  11
  -1 -15 -12 491.261 67.5226  12
  -1  15 -12 485.688 46.4790  11
   1 -15  12 614.924 65.7721  10
  -1  15 -12 551.685 93.7884  21
   1 -15  12 538.328 109.312   6
  -1  15 -12 481.336 45.7771   2
   1  15  12 488.836 92.8482   6
  -1 -15 -12 525.365 49.4494   2
  -1  15 -12 382.325 81.6277   1
  -1 -15 -12 579.475 92.0501   1
  -1  15 -12 611.679 133.659   3
  -1 -15 -12 548.785 85.9424  16
  -1  15 -12 455.408 58.1718  14
  -1 -15 -13 762.218 91.6512  16
  -1 -15 -13 375.294 118.809  25
  -1  15 -13 434.326 89.2432  26
  -1 -15 -13 514.439 70.9210  12
  -1  15 -13 414.873 49.0038  11
  -1 -15 -13 463.651 48.3795  11
  -1  15 -13 651.227 96.1995  21
   1 -15  13 544.157 70.2811   9
  -1 -15 -13 540.054 52.2180   2
  -1  15 -13 417.121 48.7906   2
  -1  15 -13 616.342 131.943   3
  -1 -15 -13 398.824 90.2168   1
   1 -15  13 397.470 104.953   6
  -1  15 -14 110.056 108.446   3
  -1 -15 -14 60.2400 74.3407   1
   1 -15  14 110.932 93.5373   6
  -1 -15 -14 79.1425 81.7731  16
  -1 -15 -14-5.91921 52.0317  17
  -1 -15 -14-27.6530 64.2216  12
  -1  15 -14-57.3033 94.2107  26
  -1 -15 -14 54.2368 114.807  25
  -1  15 -14 71.1562 83.1511  21
   1 -15  14-41.6595 64.1138   9
  -1 -15 -15-46.8544 79.2778  16
  -1 -15 -15-76.9176 58.7049  12
  -1  15 -15 48.0841 77.9960  21
   1 -15  15-81.4441 59.3480   9
  -1  15 -15 45.4551 89.2205  26
  -1 -15 -15 88.9024 110.723  25
  -1 -15 -16-64.6517 102.886  25
  -1  15 -16-43.6770 90.0453  24
  -1 -15 -16-20.9311 69.6091  16
  -1  15 -16-40.9708 67.7452  21
  -1 -15 -17 212.921 86.2636  25
  -1  15 -17 240.195 75.1696  24
  -1 -15 -17 265.891 57.9568  16
  -1  15 -17 187.235 54.2827  21
  -1  15 -18 60.7615 54.4792  24
  -1 -15 -18-7.02595 65.7592  25
  -1  15 -19-32.3007 28.4058  24
  -1 -15 -19 9.77747 35.7444  25
  -1  15 -19 8.67111 25.0969  12
   1 -16 -19 18.4131 31.6856  16
   1  16 -18 256.063 41.8452  24
   1  16 -18 292.427 52.1105  21
   1  16 -17 348.866 68.9312  21
   1  16 -17 325.786 63.0418  24
   1  16 -16 648.668 85.7076  21
   1  16 -16 617.973 80.6081  24
   1 -16 -16 951.443 94.5042  16
  -1  16  16 468.751 40.7726   7
  -1 -16  16 790.100 65.6252   9
   1 -16 -15 289.579 95.7311  16
   1  16 -15 163.042 91.1987  21
  -1 -16  15-59.6524 67.1999   9
   1  16 -15 11.3280 43.1632   2
   1 -16 -15 77.3316 36.1315   2
   1 -16 -14 44.8127 118.880  25
   1  16 -14 19.1532 96.9098  21
  -1 -16  14-95.0917 70.4987   9
   1 -16 -14 36.7062 44.0380   2
   1  16 -14-46.8102 45.1958   2
   1  16 -14-92.9963 128.772   3
  -1 -16  13 79.0997 95.5001   6
   1 -16 -13 32.1826 42.4725   2
   1 -16 -13 22.9574 75.9168   1
   1  16 -13 56.8523 44.4895   2
  -1 -16  13 59.8565 63.9238   9
   1  16 -13 15.9422 64.5313  26
   1 -16 -13 55.7148 107.863  25
  -1 -16  12 377.172 103.318   6
   1 -16 -12 493.849 47.0359   2
   1  16 -12 453.522 45.2793   2
   1 -16 -12 442.187 87.4496   1
   1 -16 -12 565.858 107.800  25
   1  16 -12 375.459 67.5556  26
  -1 -16  12 544.805 69.4772   9
  -1 -16  11 546.353 67.2366  10
  -1 -16  11 680.816 48.2408   5
   1 -16 -11 534.090 46.0983   2
   1  16 -11 581.631 44.8319   2
   1 -16 -11 656.304 89.2020   1
  -1  16  11 525.126 92.1109   6
  -1 -16  11 445.853 97.4530   6
   1  16 -11 514.560 84.4633   1
   1 -16 -11 489.080 98.5153  25
  -1 -16  11 701.150 68.4765   9
  -1 -16  10 5854.77 147.656  10
   1 -16 -10 6062.84 135.414   2
  -1 -16  10 5386.50 135.719   5
   1  16 -10 6098.13 182.856   1
   1  16 -10 5748.94 133.680   2
   1 -16 -10 5662.70 174.384  25
  -1 -16  10 5533.53 196.203   6
  -1  16  10 5693.25 186.857   6
   1 -16  -9 3305.95 124.950  25
   1 -16  -9 3600.19 88.2190   2
   1 -16  -9 3938.95 132.113   1
   1  16  -9 3354.25 124.411   1
  -1 -16   9 3460.20 99.1341  10
   1  16  -9 3703.80 120.108  21
  -1  16   9 3412.84 134.416   6
  -1 -16   9 3241.72 141.349   6
   1 -16  -8 1608.07 85.9871  25
   1  16  -8 1765.07 81.5585   1
  -1 -16   8 1809.12 63.5537  10
   1  16  -8 1785.01 80.2962  21
  -1 -16   8 1934.53 102.425   6
  -1  16   8 1817.00 95.1488   6
  -1 -16   7 218.603 33.8645  10
   1  16  -7 231.265 52.4492  21
   1 -16  -7 277.590 52.0852  25
   1  16  -7 222.883 42.8874   1
   1 -16  -7 259.015 45.0576   1
  -1 -16   7 220.679 59.7468   6
  -1  16   7 237.412 59.0687   6
   1 -16  -6 766.090 79.3099   4
   1 -16  -6 726.850 46.2388   1
   1  16  -6 629.325 43.1801   1
  -1 -16   6 774.562 64.2227   6
   1  16  -5 1428.51 52.5563   1
  -1 -16   5 1545.38 52.7737   5
  -1  16   5 1423.95 73.6618  30
  -1 -16   4 205.943 31.9926   5
   1 -16  -4 209.897 22.9939   1
   1 -16  -4 207.577 60.5180   4
  -1  16   4 259.386 49.9458  30
  -1 -16   3 3122.73 79.6197   5
  -1  16   3 3277.74 103.096  30
  -1 -16   2 1335.28 45.6975   5
  -1  16   2 1239.63 66.7610  30
  -1 -16   1 509.061 32.7521   5
  -1  16   1 499.999 53.7394  30
   1  16   0 1759.36 71.8975   3
  -1  16   0 1864.32 87.1119   3
  -1  16  -1 25.0292 54.8763   3
   1  16   1 15.3559 40.9828   3
   1 -16   2 436.996 30.8699   5
  -1  16  -2 522.025 63.6685   3
   1 -16   3 89.8997 27.4933   5
   1 -16   3 81.0358 26.0686   6
  -1  16  -3 62.8527 62.3439   3
  -1 -16  -4 940.165 62.3024   4
   1 -16   4 761.291 36.9870   5
  -1  16  -4 900.184 83.9754   3
   1 -16   5 388.232 32.2525   5
  -1 -16  -5 417.902 52.9635   4
  -1 -16  -5 382.560 35.1271   1
  -1  16  -5 312.753 32.7965   1
  -1  16  -5 349.716 77.5414   3
  -1  16  -6 29.0509 34.4092   1
   1 -16   6 13.0678 28.6193   5
  -1  16  -6 50.4108 82.2082   3
  -1 -16  -6-1.26159 36.2375   1
  -1 -16  -7 571.920 62.1902  25
  -1 -16  -7 630.756 55.0760  16
   1 -16   7 512.421 41.9848  10
  -1  16  -7 572.865 57.8601  21
  -1 -16  -7 551.875 52.9987   1
   1 -16   7 606.001 36.3167   5
  -1  16  -7 522.267 49.3941   1
  -1  16  -7 672.754 100.059   3
  -1 -16  -8 2820.60 72.0979   2
  -1 -16  -8 2948.02 109.048   1
  -1  16  -8 2634.01 103.317   1
  -1 -16  -8 3025.61 95.8888  16
  -1 -16  -8 2923.37 104.706  25
  -1 -16  -8 2682.62 79.8335  23
  -1 -16  -8 2935.85 91.0444  12
   1 -16   8 2939.11 85.2532  10
  -1  16  -8 2967.27 101.435  21
   1  16   8 2577.19 108.195   6
  -1 -16  -9 224.635 60.0846  16
  -1 -16  -9 175.582 71.1309  25
  -1 -16  -9 245.871 52.0795  12
  -1  16  -9 162.388 36.6291  14
   1 -16   9 111.172 45.5210  10
  -1 -16  -9 121.405 40.9931  23
  -1  16  -9 254.863 67.7765  21
  -1  16  -9 159.910 29.4824   2
  -1 -16  -9 118.269 60.1936   1
   1  16   9 73.6516 64.0765   6
  -1 -16  -9 146.728 30.0501   2
  -1  16  -9 142.077 57.9673   1
  -1  16 -10 1246.91 58.9827  14
  -1 -16 -10 1606.89 86.6981  16
  -1 -16 -10 1405.34 99.5600  25
  -1 -16 -10 1241.22 63.2916  23
  -1 -16 -10 1456.78 95.2136   1
  -1  16 -10 1166.47 89.2609   1
  -1  16 -10 1265.40 51.1758   2
  -1  16 -10 1661.84 147.381   3
  -1 -16 -10 1420.65 52.8168   2
  -1 -16 -10 1174.61 49.4457  11
  -1 -16 -10 1448.90 74.1163  12
   1 -16  10 1438.09 69.8554  10
  -1  16 -10 1264.30 89.3293  21
   1 -16  10 1313.60 107.110   6
   1  16  10 1158.39 94.9294   6
  -1 -16 -11 778.711 100.852  25
  -1  16 -11 774.614 80.3498  26
  -1 -16 -11 886.422 49.2214   2
  -1  16 -11 744.333 45.5379   2
  -1 -16 -11 855.623 88.9591   1
  -1  16 -11 593.147 82.6368   1
   1 -16  11 688.172 101.628   6
  -1  16 -11 724.931 137.592   3
  -1 -16 -11 804.838 68.8217  12
   1 -16  11 858.697 66.9827  10
  -1 -16 -11 709.545 44.6957  11
  -1  16 -11 694.815 87.9604  21
  -1 -16 -11 863.773 83.2956  16
  -1  16 -11 727.592 56.3142  14
  -1 -16 -12 42.1911 97.4161  25
  -1  16 -12 60.5311 82.9218  26
  -1 -16 -12 54.3253 40.4518   2
  -1 -16 -12 106.044 75.8843   1
  -1  16 -12 75.4113 124.735   3
   1 -16  12 1.65637 92.2850   6
   1 -16  12-28.1995 62.1049  10
  -1  16 -12 39.0591 40.3747  11
  -1 -16 -12 102.852 63.6162  12
  -1 -16 -12 109.870 39.1023  11
  -1  16 -12 162.015 88.4147  21
  -1 -16 -12 14.1361 79.9439  16
  -1  16 -12 87.0710 52.5168  14
  -1 -16 -13 151.010 85.0582  16
  -1 -16 -13-108.062 111.881  25
  -1  16 -13 95.0806 86.1928  26
  -1  16 -13 103.713 116.530   3
  -1 -16 -13 169.252 77.7720   1
   1 -16  13 72.5399 89.9559   6
  -1 -16 -13 175.500 65.6205  12
  -1  16 -13 172.344 89.9230  21
   1 -16  13 184.712 68.0304   9
  -1 -16 -14 38.3491 84.3422  16
  -1 -16 -14 58.9358 53.7076  17
  -1 -16 -14 22.0170 114.488  25
  -1  16 -14 179.850 87.2894  26
  -1  16 -14 48.6259 110.130   3
  -1 -16 -14 118.974 64.0735  12
  -1  16 -14 90.8662 85.6352  21
   1 -16  14 68.9237 65.8479   9
  -1 -16 -15-38.4832 78.9732  16
  -1 -16 -15-22.5147 55.5737  12
  -1  16 -15 112.414 77.3331  21
   1 -16  15-42.0431 59.6430   9
  -1 -16 -15-61.6001 108.430  25
  -1 -16 -16 17.0171 69.9750  16
  -1  16 -16 26.2954 65.5487  21
   1 -16  16 82.7850 48.4743   9
  -1  16 -16-43.0120 86.8819  24
  -1 -16 -16-14.4508 100.771  25
  -1  16 -17-92.1273 69.3725  24
  -1 -16 -17-114.443 83.1740  25
  -1 -16 -17-11.5811 53.6591  16
  -1  16 -17-48.4090 50.9914  21
  -1 -16 -18 18.9963 59.9987  25
  -1  16 -18-42.5052 50.7139  24
  -1  16 -19 31.0953 22.3608  12
   1  17 -18 1.28297 47.0693  21
   1 -17 -18-64.8956 52.2901  16
   1 -17 -17-52.0244 71.0152  16
   1  17 -17-88.6079 65.0342  21
  -1 -17  17-4.13659 38.9241   9
   1  17 -17-68.7391 55.9614  24
   1 -17 -16 101.221 88.4523  16
   1  17 -16 323.311 81.0068  21
  -1 -17  16 318.437 56.9423   9
   1  17 -16 215.971 74.7684  24
   1 -17 -15 1.38735 95.3398  16
   1  17 -15 86.8644 87.3617  21
  -1 -17  15 227.810 66.2396   9
   1 -17 -14 454.716 100.746  16
  -1 -17  14 530.913 75.8948   9
   1 -17 -14 464.648 44.2229   2
   1  17 -14 505.149 135.347   3
   1 -17 -13 249.144 43.3961   2
  -1 -17  13 296.154 71.0329   9
   1 -17 -13 157.558 110.288  25
   1 -17 -12 1501.49 61.4194   2
   1 -17 -12 1509.53 107.684   1
   1 -17 -12 1543.11 124.191  25
  -1 -17  12 1816.78 89.3457   9
  -1 -17  11-14.6718 60.0531  10
  -1 -17  11 101.721 88.3410   6
   1 -17 -11 102.958 38.0363   2
   1 -17 -11 53.5639 68.9833   1
  -1 -17  11 53.3488 40.1700   5
   1 -17 -11-14.4650 94.4185  25
  -1 -17  11-15.6080 61.4674   9
   1 -17 -10 8251.41 217.589  25
  -1 -17  10 7655.29 180.679   5
   1 -17 -10 8123.09 227.173   1
   1 -17 -10 7848.72 177.907   2
   1  17 -10 8354.14 215.934  21
  -1 -17  10 7735.30 239.175   6
  -1 -17   9 588.133 52.7294  10
   1 -17  -9 572.210 68.1487   1
  -1 -17   9 514.916 81.7680   6
   1 -17  -9 555.441 34.2747   2
  -1 -17   9 609.491 45.4528   5
   1  17  -9 590.349 73.3874  21
   1 -17  -9 585.170 76.5328  25
   1 -17  -8 6038.13 157.313  25
  -1 -17   8 5228.69 129.998   5
   1 -17  -8 5612.05 157.847   1
  -1 -17   8 5421.98 134.518  10
   1  17  -8 6168.53 154.211  21
  -1 -17   8 5254.01 171.688   6
   1 -17  -7 97.2089 57.3324  25
  -1 -17   7 101.802 35.8269   5
   1 -17  -7 88.1200 40.5891   1
  -1 -17   7 39.9400 34.0330  10
   1  17  -7 81.1009 51.5961  21
  -1 -17   7 132.232 58.0561   6
  -1 -17   6 377.929 37.9550   5
   1 -17  -6 443.213 40.2471   1
   1 -17  -6 456.845 72.0755   4
   1 -17  -6 378.920 54.9794  25
  -1 -17   6 430.029 35.6441  10
  -1  17   6 282.250 52.0776  30
   1  17  -6 374.171 46.9810  21
   1 -17  -6 387.313 45.4223  16
  -1  17   5 3167.82 109.850  30
  -1 -17   5 3429.54 88.0693   5
   1 -17  -5 3412.95 89.5337   1
  -1  17   4 210.689 50.8543  30
   1 -17  -4 321.235 65.9118   4
  -1 -17   4 327.026 34.2944   5
  -1  17   3 5168.98 146.141  30
  -1 -17   3 5404.83 122.672   5
  -1  17   2 1219.10 68.9471  30
  -1 -17   2 1335.44 47.7077   5
  -1 -17   1 287.771 31.8775   5
   1  17  -1 278.394 52.4829   3
  -1  17   0 13.0427 55.7377   3
   1  17   0 19.6399 45.4975   3
   1  17   1-2.39880 42.9587   3
  -1  17  -1 17.5924 55.9669   3
   1 -17   2 7138.70 158.866   5
  -1  17  -2 8143.81 201.369   3
  -1  17  -3 1575.02 87.7232   3
   1 -17   3 1497.16 49.9550   5
   1 -17   4 129.810 33.0211   6
   1 -17   4 192.546 31.3783   5
  -1 -17  -4 216.834 51.0037   4
  -1  17  -4 232.660 72.6025   3
   1 -17   5 41.2710 30.1901   5
  -1 -17  -5 19.0607 46.6649   4
  -1  17  -5 77.1707 76.4281   3
  -1 -17  -6 58.0173 46.0827  16
  -1 -17  -6-10.8227 51.2743  25
   1 -17   6 2.64940 37.9675  22
   1 -17   6 27.4326 33.1628  10
   1 -17   6-9.20511 31.6913   5
  -1 -17  -6 50.9753 34.5415   1
  -1  17  -6 4.04156 79.2695   3
  -1 -17  -7 242.387 58.0495  25
  -1 -17  -7 321.122 53.6111  16
   1 -17   7 392.025 40.0628  10
  -1 -17  -7 336.161 45.4313  12
  -1  17  -7 275.230 56.3573  21
   1 -17   7 314.091 34.9701   5
  -1 -17  -7 403.291 48.4209   1
  -1  17  -7 367.128 97.6933   3
  -1  17  -8 553.160 58.8765   1
  -1 -17  -8 856.864 63.6940   1
  -1  17  -8 604.020 117.031   3
  -1 -17  -8 569.747 61.7318  16
  -1 -17  -8 642.964 43.7211  23
  -1 -17  -8 391.367 69.3776  25
  -1 -17  -8 544.311 52.1449  12
   1 -17   8 591.287 48.0656  10
  -1  17  -8 426.762 65.2184  21
   1 -17   8 662.283 75.4015   6
  -1 -17  -9 83.1149 63.7268  16
  -1 -17  -9 46.2423 74.2294  25
  -1 -17  -9 72.3232 50.9118  12
   1 -17   9 16.0520 46.4120  10
  -1  17  -9 67.1092 36.7958  14
  -1 -17  -9 47.7777 40.4374  23
  -1  17  -9 158.045 72.1820  21
   1 -17   9 119.705 71.9301   6
  -1 -17  -9 69.7649 26.7691   2
  -1 -17  -9 95.6936 54.8504   1
  -1 -17 -10 371.661 50.4904  23
  -1 -17 -10 239.976 86.2249  25
  -1  17 -10 314.974 45.1913  14
  -1 -17 -10 257.500 75.3731  16
  -1 -17 -10 238.841 56.8131  12
   1 -17  10 451.515 55.0379  10
  -1  17 -10 223.256 80.2515  21
  -1 -17 -10 315.768 35.3208   2
   1 -17  10 308.073 86.4660   6
  -1 -17 -10 406.252 70.4068   1
  -1 -17 -11 869.876 86.0313   1
  -1  17 -11 875.892 136.634   3
  -1  17 -11 970.588 84.8154  26
  -1 -17 -11 660.674 101.804  25
  -1 -17 -11 913.042 88.7589  16
  -1  17 -11 695.433 56.7085  14
   1 -17  11 1008.71 66.3738  10
  -1 -17 -11 733.547 43.5234  11
  -1 -17 -11 852.532 70.0283  12
  -1  17 -11 723.725 93.6967  21
   1 -17  11 762.688 100.562   6
  -1 -17 -12 285.997 104.260  25
  -1  17 -12 419.373 85.0020  26
  -1  17 -12 307.661 53.3326  14
  -1 -17 -12 429.779 86.8091  16
  -1 -17 -12 501.594 68.6445  12
   1 -17  12 550.599 68.8979  10
  -1  17 -12 224.323 91.3096  21
  -1  17 -12 547.270 126.285   3
   1 -17  12 359.134 93.4046   6
  -1  17 -13-6.56178 115.753   3
  -1 -17 -13-16.1517 86.1633  16
  -1 -17 -13-50.4429 61.7284  17
  -1 -17 -13-45.0411 63.6826  12
  -1 -17 -13-187.004 114.841  25
  -1  17 -13-102.044 89.7486  26
  -1  17 -13-81.9079 89.4455  21
   1 -17  13 25.7794 68.6142   9
  -1 -17 -14 19.9845 54.9383  17
  -1 -17 -14-23.7629 84.8103  16
  -1 -17 -14-15.4034 60.2935  12
  -1 -17 -14 18.8639 112.796  25
  -1  17 -14 175.809 86.6734  26
  -1  17 -14 88.6533 87.2341  21
   1 -17  14 12.6149 65.5822   9
  -1 -17 -15-5.58091 79.5549  16
  -1 -17 -15 40.6498 52.5275  12
  -1  17 -15-47.2529 76.8951  21
  -1 -17 -15 0.88391 105.721  25
  -1  17 -15-4.97425 78.7710  26
   1 -17  15-1.04006 60.0070   9
  -1 -17 -16 197.895 98.1268  25
  -1  17 -16-25.4050 64.9293  21
   1 -17  16 95.5729 48.1183   9
  -1 -17 -16 18.6674 68.3104  16
  -1  17 -17 0.55018 63.6674  24
  -1 -17 -17-112.082 77.6617  25
  -1  17 -17-27.8028 48.6622  21
  -1 -17 -18 114.785 54.3770  25
  -1  17 -18 76.1765 44.3429  24
   1  18 -18 223.694 43.5162  21
   1 -18 -18 110.679 49.2077  16
   1  18 -17 441.586 65.2737  21
   1  18 -17 213.245 53.5720  24
  -1 -18  17 293.447 41.2467   9
   1 -18 -17 516.666 72.7358  16
   1  18 -16 41.7285 67.8973  24
   1 -18 -16 36.5937 83.5370  16
   1  18 -16 128.404 79.3823  21
  -1 -18  16 111.611 53.3184   9
   1 -18 -15 617.570 98.0246  16
  -1 -18  15 459.659 66.9952   9
   1  18 -15 526.698 93.9873  21
   1 -18 -14 108.647 97.3481  16
  -1 -18  14-32.8353 70.3056   9
   1  18 -14 13.7080 124.490   3
   1 -18 -13 199.780 114.996  25
   1 -18 -13 481.628 99.3671  16
  -1 -18  13 524.876 72.6754   9
   1  18 -13 429.578 137.414   3
   1 -18 -12 376.013 41.6331   2
   1 -18 -12 358.018 106.475  25
  -1 -18  12 473.444 71.6454   9
  -1 -18  11 4632.52 130.811  10
  -1 -18  11 3719.87 106.304   5
   1 -18 -11 4385.52 105.662   2
   1 -18 -11 3581.58 155.053  25
  -1 -18  11 4842.99 131.052   9
   1 -18 -10 2254.38 119.998  25
  -1 -18  10 2619.42 80.4249   5
  -1 -18  10 2726.25 93.7850  10
   1  18 -10 2453.69 118.713  21
  -1 -18  10 2879.35 100.429   9
  -1 -18   9 3686.22 105.980  10
   1 -18  -9 3869.52 126.907   1
  -1 -18   9 3441.40 96.0192   5
   1  18  -9 3566.42 123.803  21
   1 -18  -9 3511.66 130.537  25
   1 -18  -8 3145.90 119.816  25
   1 -18  -8 3430.64 108.266  16
  -1 -18   8 3472.86 96.8351  10
   1  18  -8 3546.27 115.343  21
  -1 -18   8 3356.54 92.1352   5
   1 -18  -8 3776.08 116.481   1
   1 -18  -7 176.803 59.2083  25
   1 -18  -7 158.147 50.6334  16
  -1 -18   7 141.249 38.2270  10
   1  18  -7 159.949 52.3313  21
   1 -18  -7 134.699 38.4431   1
   1 -18  -7 203.150 73.3551   4
  -1 -18   7 171.074 39.0101   5
  -1 -18   6 34.8150 36.3820   5
   1 -18  -6 57.7357 66.4982   4
   1 -18  -6 38.2472 50.9906  25
  -1  18   6 36.5505 47.5157  30
  -1 -18   6 5.97791 33.9784  10
   1  18  -6 2.40720 48.3674  21
   1 -18  -6 30.4523 45.0285  16
  -1  18   5 1044.81 65.7723  30
   1 -18  -5 1096.93 86.8446   4
  -1 -18   5 949.378 46.4891   5
  -1  18   4 103.925 48.9939  30
  -1 -18   4 56.7556 33.6575   5
   1 -18  -4 116.987 65.5806   4
  -1  18   3 1559.69 76.8582  30
  -1 -18   3 1501.11 52.9731   5
  -1  18   2 13278.1 318.306  30
  -1 -18   2 14297.3 292.857   5
  -1 -18   1 111.758 32.1450   5
   1  18  -1 91.8740 52.0463   3
  -1  18   0 127.564 62.9137   3
   1  18   0 76.7104 46.9188   3
  -1  18  -1 1518.15 87.9210   3
   1  18   1 1719.00 76.0958   3
   1 -18   2 1351.54 48.8233   5
  -1  18  -2 1475.48 87.2020   3
   1 -18   3 3183.53 82.3643   5
  -1  18  -3 3412.98 128.685   3
   1 -18   4 1565.55 54.1148   5
  -1 -18  -4 1777.93 83.9629   4
  -1  18  -4 1749.97 102.462   3
   1 -18   5-30.8210 39.3483  22
   1 -18   5 23.2320 31.2695   5
  -1 -18  -5 20.4056 50.8549   4
  -1  18  -5 79.9441 82.8075   3
   1 -18   5 32.7154 30.9140  10
  -1 -18  -6 1814.15 74.2077  16
  -1 -18  -6 1776.48 79.6524  25
  -1 -18  -6 1770.56 67.3439  12
   1 -18   6 1806.04 61.5700  10
   1 -18   6 1792.00 68.0879  22
   1 -18   6 1794.21 58.3603   5
  -1  18  -6 1807.14 124.564   3
   1 -18   6 1700.52 77.2146   6
  -1 -18  -7 15.1214 53.3889  16
  -1 -18  -7 13.0757 61.5308  25
   1 -18   7 17.5097 53.0013   6
   1 -18   7 8.97075 33.0934   5
  -1  18  -7-14.1175 97.3649   3
  -1 -18  -7 19.1393 36.6937   1
  -1 -18  -7 4.51335 42.7030  12
  -1  18  -7 55.2594 52.5509  21
   1 -18   7-15.1870 38.9049  10
  -1 -18  -8 1087.38 71.7890  16
  -1 -18  -8 892.219 48.1744  23
  -1 -18  -8 1087.14 80.5342  25
  -1 -18  -8 789.976 61.3516   1
  -1  18  -8 1144.89 121.915   3
   1 -18   8 879.530 55.7106  10
  -1 -18  -8 1022.22 61.8006  12
  -1  18  -8 873.882 78.0965  21
   1 -18   8 821.696 77.2789   6
  -1 -18  -9 1753.10 88.5513  16
  -1 -18  -9 1341.49 60.8991  23
  -1 -18  -9 1493.87 97.0346  25
  -1 -18  -9 1331.77 80.1243   1
   1 -18   9 1600.67 68.0895  10
  -1 -18  -9 1631.94 76.4342  12
  -1  18  -9 1612.54 92.3920  21
   1 -18   9 1286.33 96.9542   6
  -1 -18 -10 294.226 92.4711  25
  -1 -18 -10 485.146 50.3565  23
   1 -18  10 414.824 85.0937   6
  -1 -18 -10 414.838 62.4624  12
   1 -18  10 592.662 59.4473  10
  -1  18 -10 393.537 81.7913  21
  -1 -18 -10 408.960 78.1430  16
  -1  18 -10 403.706 45.7032  14
  -1 -18 -11-8.78652 98.4109  25
  -1  18 -11-89.3107 79.3207  26
  -1  18 -11-8.55722 124.237   3
   1 -18  11 28.4181 58.5942  10
  -1 -18 -11 49.2895 61.2478  12
  -1  18 -11-88.8581 87.6149  21
  -1 -18 -11 32.2618 79.4603  16
  -1  18 -11 14.7742 45.6902  14
  -1 -18 -12 174.102 109.308  25
  -1  18 -12 60.1758 81.1522  26
  -1  18 -12 2.18034 120.291   3
   1 -18  12 45.1019 63.5259  10
  -1 -18 -12-21.9911 61.8141  12
  -1  18 -12-32.3257 90.2312  21
  -1 -18 -12-59.0474 84.2953  16
  -1  18 -12-26.0162 49.4305  14
  -1 -18 -13 317.129 88.1507  16
  -1 -18 -13 301.280 66.9255  17
  -1 -18 -13 252.869 110.238  25
  -1  18 -13 122.083 85.6268  26
  -1  18 -13 270.135 122.035   3
  -1 -18 -13 281.789 65.0204  12
  -1  18 -13 226.031 90.6897  21
   1 -18  13 248.967 66.4617   9
  -1 -18 -14-11.1676 56.4607  17
  -1 -18 -14 16.9265 85.9395  16
  -1 -18 -14 33.5126 57.8691  12
  -1  18 -14-17.2069 85.6448  21
   1 -18  14 17.6052 65.8669   9
  -1  18 -14-56.1640 83.6019  26
  -1 -18 -14 64.9115 111.464  25
  -1 -18 -15 307.152 81.6529  16
  -1  18 -15 125.786 75.5018  21
   1 -18  15 154.839 60.6969   9
  -1  18 -15 151.766 76.0497  26
  -1 -18 -15 252.104 103.829  25
  -1 -18 -16-67.1209 67.7051  16
   1 -18  16 16.2803 46.6684   9
  -1 -18 -16 11.7348 92.6301  25
  -1  18 -17 72.3341 46.9163  21
  -1 -18 -17-9.14683 74.6444  25
  -1  18 -17 39.5806 62.1496  24
  -1  18 -18 0.33775 40.0025  24
   1 -19 -18 36.8680 43.8289  16
   1 -19 -17 54.1711 66.1847  16
   1  19 -17 8.90217 57.2316  21
  -1 -19  17 60.5968 35.3956   9
   1  19 -17 61.1390 47.0155  24
   1  19 -16 241.348 76.0501  21
  -1 -19  16 399.648 55.4549   9
   1  19 -16 220.953 68.1266  24
   1 -19 -15 277.917 94.6419  16
  -1 -19  15 170.488 64.8189   9
   1  19 -15 8.41671 85.8054  21
   1 -19 -14 136.352 95.6650  16
  -1 -19  14 106.758 71.4962   9
   1 -19 -13 24.3401 114.442  25
   1 -19 -13-45.7144 98.0776  16
  -1 -19  13 102.814 73.2245   9
   1  19 -13-39.7494 134.493   3
   1 -19 -12 188.586 109.667  25
  -1 -19  12 90.5287 69.5585   9
  -1 -19  11 3846.08 119.646  10
  -1 -19  11 3032.47 92.2514   5
   1 -19 -11 3314.73 147.330  25
  -1 -19  11 3789.67 119.921   9
   1 -19 -10 1790.82 117.740  25
  -1 -19  10 1944.30 70.6468   5
   1  19 -10 1897.76 109.597  21
   1 -19  -9 6615.20 190.311  25
   1 -19  -9 6904.72 178.738  16
  -1 -19   9 6810.42 166.413  10
   1  19  -9 6946.08 186.315  21
  -1 -19   9 6529.44 155.969   5
   1 -19  -8 453.112 74.6239  25
   1 -19  -8 697.832 67.6401  16
  -1 -19   8 678.275 52.9695  10
   1  19  -8 529.731 74.7851  21
  -1 -19   8 646.300 47.6618   5
   1 -19  -7 46.9773 64.2155  25
   1 -19  -7 106.729 53.6450  16
  -1 -19   7 91.7356 38.9242  10
   1  19  -7 23.1930 58.6316  21
  -1 -19   7 95.1145 39.1098   5
   1 -19  -7 101.902 71.7808   4
   1 -19  -6 104.164 48.8127  16
   1  19  -6 57.6430 49.1803  21
  -1 -19   6 101.551 37.9633   5
   1 -19  -6 44.6250 68.8118   4
   1 -19  -6 78.5819 56.3454  25
  -1 -19   5 310.247 38.1259   5
  -1  19   5 279.944 51.7441  30
   1  19  -5 284.370 47.1101  21
   1 -19  -5 324.640 46.2853  16
   1 -19  -5 223.103 55.0301  25
  -1  19   4 4078.88 125.675  30
  -1 -19   4 3902.56 101.034   5
  -1  19   3 1508.29 76.2886  30
  -1 -19   3 1536.49 55.8741   5
  -1 -19   2 9322.97 206.930   5
   1  19  -2 10477.4 243.969   3
  -1 -19   1 309.374 36.5566   5
   1  19  -1 375.486 57.6995   3
  -1 -19   0 929.538 45.5425   5
   1  19   0 1088.31 66.9732   3
  -1  19   0 1088.10 83.4211   3
   1  19   1 268.930 51.7921   3
  -1  19  -1 244.949 68.5407   3
  -1  19  -2 4312.76 146.072   3
   1 -19   3 122.578 32.9440   5
  -1  19  -3 156.356 67.7175   3
  -1 -19  -4 389.061 58.7840   4
   1 -19   4 399.464 37.0403   5
  -1  19  -4 368.826 79.9600   3
   1 -19   4 340.155 42.8814  22
  -1 -19  -5 677.681 62.7270  25
   1 -19   5 779.923 44.2808  10
   1 -19   5 717.319 51.8925  22
   1 -19   5 898.103 43.8364   5
  -1 -19  -5 891.263 66.6080   4
  -1  19  -5 864.215 91.9912   3
  -1 -19  -5 814.588 59.0086  16
  -1 -19  -6 115.568 53.5625  16
  -1 -19  -6 69.3243 59.1863  25
  -1 -19  -6 134.438 42.0765  12
   1 -19   6 32.3988 44.2199  22
   1 -19   6 161.643 36.4978   5
  -1  19  -6 104.939 89.8411   3
   1 -19   6 100.417 38.1792  10
   1 -19   7 1663.15 63.3572  10
  -1 -19  -7 1528.79 68.4480  12
  -1 -19  -7 1444.50 53.5186  23
  -1 -19  -7 1349.17 82.1196  25
  -1 -19  -7 1627.30 78.0960  16
   1 -19   7 1502.97 55.7443   5
  -1  19  -7 1704.65 129.610   3
  -1 -19  -8 2843.48 104.204  16
  -1 -19  -8 2333.24 77.8829  23
  -1 -19  -8 2367.54 109.323  25
  -1 -19  -8 2902.26 94.4427  12
   1 -19   8 3001.41 88.0315  10
  -1  19  -8 2506.27 105.034  21
   1 -19   8 2718.59 75.9453   5
  -1  19  -8 3211.39 162.964   3
  -1 -19  -9 43.1577 82.0327  25
   1 -19   9 69.1386 53.4194  10
  -1 -19  -9 178.498 56.0713  12
  -1 -19  -9 126.460 41.4401  23
  -1  19  -9-10.9918 75.9015  21
  -1 -19  -9 89.4758 69.3999  16
  -1 -19 -10 1246.87 110.483  25
  -1 -19 -10 1482.56 78.8933  12
   1 -19  10 1569.46 77.5975  10
  -1  19 -10 1433.50 102.176  21
  -1 -19 -10 1502.31 95.0564  16
  -1  19 -11 19.3672 75.4557  26
  -1 -19 -11-28.4481 103.623  25
  -1  19 -11-175.124 127.372   3
   1 -19  11 17.2553 60.9284  10
  -1 -19 -11 97.4888 62.0946  12
  -1  19 -11 4.60880 88.8779  21
  -1 -19 -11 47.2657 83.6687  16
  -1 -19 -12-72.4178 111.593  25
  -1  19 -12 97.9759 81.4990  26
  -1  19 -12 33.1652 121.600   3
  -1 -19 -12 110.548 62.2101  12
   1 -19  12-17.6754 63.6135  10
  -1  19 -12 80.1807 90.4645  21
  -1 -19 -12-21.6041 87.0555  16
  -1 -19 -12 19.5704 69.7418  17
  -1 -19 -13-9.70294 66.7222  17
  -1 -19 -13 132.103 89.3506  16
  -1 -19 -13 210.006 111.460  25
  -1  19 -13 47.7012 82.9437  26
  -1  19 -13 32.7890 117.304   3
  -1 -19 -13 42.7029 60.8581  12
  -1  19 -13 39.3278 92.4810  21
   1 -19  13 78.3378 68.8227   9
  -1 -19 -14 150.631 59.2029  17
  -1 -19 -14 314.889 87.4126  16
  -1 -19 -14 195.141 55.9154  12
  -1  19 -14 100.422 83.7695  21
   1 -19  14 200.332 69.6563   9
  -1 -19 -14 202.414 111.875  25
  -1  19 -14 10.9987 75.5719  26
  -1 -19 -15-126.427 78.8575  16
  -1  19 -15 45.7443 73.7997  21
   1 -19  15 44.9470 58.9833   9
  -1  19 -15 0.53982 68.3598  26
  -1 -19 -15 15.6005 100.429  25
  -1 -19 -16-67.1527 66.3134  16
  -1  19 -16-22.3690 59.0362  21
   1 -19  16-43.1172 44.6254   9
  -1 -19 -16 45.9341 87.2766  25
  -1  19 -17 206.381 44.4381  21
  -1 -19 -17 318.892 70.9738  25
  -1  19 -17 215.982 59.6153  24
  -1  19 -18 2.04393 34.0288  24
   1  20 -18 49.4506 35.5603  21
   1  20 -17 254.563 55.3084  21
  -1 -20  17 191.426 36.5929   9
   1  20 -17 135.244 43.4080  24
   1 -20 -16 314.207 79.8342  16
   1  20 -16 125.126 71.0231  21
  -1 -20  16 207.457 51.7269   9
   1  20 -16 138.425 63.7668  24
   1 -20 -15 14.2696 66.7567  17
   1 -20 -15 42.6100 86.5725  16
  -1 -20  15 88.5915 62.8568   9
   1  20 -15 8.73111 85.8122  21
  -1 -20  14 294.613 73.4499   9
   1 -20 -14 331.371 100.437  16
   1 -20 -13-161.266 117.399  25
   1 -20 -13 92.5959 97.4517  16
   1 -20 -12 619.288 117.821  25
  -1 -20  12 1229.37 82.1257   9
   1 -20 -11 2106.29 130.027  25
  -1 -20  11 1998.55 72.3606   5
  -1 -20  11 2411.56 101.040  10
   1  20 -11 2225.92 125.169  21
  -1 -20  11 2479.80 102.394   9
   1 -20 -10 2318.55 131.751  25
  -1 -20  10 2474.75 82.0701   5
  -1 -20  10 3032.46 99.9685  10
   1  20 -10 2629.97 127.630  21
  -1 -20  10 3163.28 106.333   9
   1 -20  -9 207.254 86.2156  25
   1 -20  -9 209.834 76.3625  16
  -1 -20   9 157.150 55.1886  10
   1  20  -9 167.098 77.2336  21
  -1 -20   9 151.899 44.3469   5
   1 -20  -8 1984.30 99.5841  25
   1 -20  -8 2042.74 89.7319  16
  -1 -20   8 1814.32 75.8064  10
   1  20  -8 1867.79 93.3148  21
  -1 -20   8 1818.41 66.8327   5
   1 -20  -7 73.8256 67.3806  25
   1 -20  -7 176.178 58.4341  16
  -1 -20   7 62.6432 44.3706  10
   1  20  -7 100.897 61.9520  21
  -1 -20   7 135.012 41.9370   5
   1 -20  -7 162.234 77.7832   4
   1 -20  -6 130.070 61.9564  25
   1  20  -6 139.636 54.1575  21
  -1 -20   6 157.880 40.3711   5
   1 -20  -6 135.653 72.7378   4
   1 -20  -6 167.992 52.1724  16
   1 -20  -5 97.7353 56.2105  25
   1 -20  -5 125.093 48.3751  16
   1  20  -5 114.128 46.4992  21
  -1 -20   5 194.634 39.0159   5
   1 -20  -5 149.043 73.1922   4
  -1  20   4 581.541 60.8786  30
   1 -20  -4 642.332 59.2249  25
  -1 -20   4 621.559 41.4377  10
   1 -20  -4 670.786 53.9272  16
  -1 -20   4 611.057 44.6793   5
   1 -20  -4 593.343 79.5315   4
  -1 -20   3 4531.53 112.137   5
   1  20  -3 4697.52 152.027   3
   1  20  -2 132.493 61.7514   3
  -1 -20   2 162.047 36.8529   5
   1  20  -1 6663.84 178.072   3
  -1 -20   1 6392.02 146.989   5
  -1 -20   0 43.4296 34.2658   5
   1  20   0 151.753 50.4743   3
  -1  20  -1 3200.88 126.240   3
  -1  20  -2 7392.96 208.211   3
   1 -20   3 649.661 42.9872   5
  -1  20  -3 696.582 85.7156   3
   1 -20   3 608.312 39.3655  10
   1 -20   4 921.003 53.6313  22
   1 -20   4 718.393 44.3197   5
  -1 -20  -4 862.758 70.7305   4
  -1  20  -4 760.641 91.0299   3
  -1 -20  -4 821.707 63.6873  25
  -1 -20  -5 55.4911 53.0833  17
  -1 -20  -5 43.3765 53.8570  16
  -1 -20  -5 115.050 57.4655  25
  -1 -20  -5 66.1686 40.7347  12
   1 -20   5 69.7636 46.0188  22
   1 -20   5 60.8993 36.3458   5
  -1 -20  -5 94.3558 51.9059   4
  -1  20  -5 196.179 88.9962   3
   1 -20   5 90.7398 36.6751  10
  -1 -20  -6 232.327 60.7414  16
  -1 -20  -6 205.544 63.7762  25
  -1 -20  -6 173.407 45.5306  12
   1 -20   6 222.881 53.2636  22
   1 -20   6 197.744 38.5962   5
  -1  20  -6 163.637 92.7898   3
   1 -20   6 185.874 41.4889  10
  -1 -20  -7 54.1874 66.2452  25
  -1 -20  -7-45.9562 63.0867  16
  -1 -20  -7-6.88561 47.7357  12
   1 -20   7 47.0466 44.3566  10
   1 -20   7 48.0863 37.1580   5
  -1  20  -7-50.3953 99.3297   3
  -1 -20  -8 1250.82 54.3458  23
  -1 -20  -8 1150.24 91.9795  25
  -1 -20  -8 1298.80 82.9899  16
   1 -20   8 1340.03 65.2014  10
  -1 -20  -8 1168.51 67.9943  12
  -1  20  -8 1055.44 83.9120  21
   1 -20   8 1191.17 51.9479   5
  -1  20  -8 1478.99 136.531   3
  -1 -20  -9 904.942 96.5202  25
  -1 -20  -9 787.735 51.9498  23
  -1 -20  -9 968.421 83.5550  16
  -1 -20  -9 1003.69 70.0951  12
   1 -20   9 954.103 65.9958  10
  -1  20  -9 1013.63 89.4435  21
  -1  20  -9 1002.89 139.703   3
   1 -20  10-5.79092 54.8678  10
  -1 -20 -10 37.7051 58.9361  12
  -1 -20 -10 107.691 82.4659  16
  -1  20 -10 12.0436 87.4202  21
  -1 -20 -10-66.9004 95.4920  25
   1 -20  11 282.278 67.2805  10
  -1 -20 -11 273.394 63.0060  12
  -1 -20 -11 305.741 89.5183  16
  -1 -20 -11 269.404 76.8244  17
  -1  20 -11 337.638 94.8558  21
  -1 -20 -11 107.325 101.061  25
  -1  20 -11 229.479 76.2136  26
  -1  20 -12 39.8519 79.6804  26
  -1 -20 -12-67.4043 107.727  25
  -1 -20 -12 40.8197 88.5849  16
  -1 -20 -12 92.2592 72.7808  17
   1 -20  12 65.0287 69.1962  10
  -1 -20 -12 11.0079 62.4621  12
  -1  20 -12-133.817 94.3839  21
  -1  20 -12 115.673 116.275   3
  -1  20 -13 171.459 108.936   3
  -1  20 -13 41.7522 76.5992  26
  -1 -20 -13 196.984 111.313  25
  -1 -20 -13 270.759 93.0945  16
  -1 -20 -13 276.436 70.1075  17
  -1 -20 -13 168.421 59.4699  12
  -1  20 -13 3.68954 88.5080  21
   1 -20  13 290.725 72.6006   9
  -1 -20 -14 213.582 108.832  25
  -1  20 -14 255.187 74.0422  26
  -1  20 -14 181.826 86.3959  21
   1 -20  14 144.692 67.1598   9
  -1 -20 -14 39.2500 57.9170  17
  -1 -20 -14 45.5518 86.2135  16
  -1 -20 -15-29.1049 96.8172  25
  -1  20 -15-13.2677 64.3499  26
  -1  20 -15-68.6982 71.9701  21
   1 -20  15-27.5081 55.9940   9
  -1 -20 -15 105.095 76.9139  16
  -1 -20 -16-78.5266 83.0436  25
  -1  20 -16-31.2445 57.4514  21
   1 -20  16 60.8629 43.3605   9
  -1 -20 -16-46.3442 60.3606  16
  -1  20 -17 25.4300 40.1509  21
  -1  20 -17 19.4468 52.8677  24
  -1  20 -18-0.97232 26.9835  24
   1  21 -18-57.4063 30.1491  21
   1  21 -17 97.2943 38.2045  24
   1  21 -17 82.1274 49.2750  21
  -1 -21  17 141.440 31.7481   9
   1  21 -16 0.96501 57.6756  24
   1  21 -16-120.039 66.8572  21
  -1 -21  16 66.6864 47.6259   9
   1 -21 -16-3.77476 74.1328  16
  -1 -21  15 352.506 65.1277   9
   1 -21 -15 395.443 70.3851  17
   1 -21 -15 534.524 91.4700  16
  -1 -21  14 32.5060 68.0562   9
   1 -21 -14-61.9383 96.2394  16
  -1 -21  13-45.3029 70.9146   9
  -1 -21  12 182.992 70.0576   9
   1 -21 -12 122.917 111.595  25
   1 -21 -11 207.775 103.928  25
  -1 -21  11 500.220 75.7811   9
  -1 -21  11 252.102 69.1645  10
   1  21 -11 217.181 95.8141  21
  -1 -21  11 282.529 45.1997   5
   1  21 -11 251.771 140.715   3
   1 -21 -10 2595.96 134.385  25
  -1 -21  10 3166.32 110.157   9
  -1 -21  10 3022.62 107.931  10
   1  21 -10 2608.69 129.164  21
  -1 -21  10 2808.60 86.3056   5
   1  21 -10 3469.01 191.844   3
   1 -21  -9 1584.08 97.0731  16
  -1 -21   9 1809.10 80.9460  10
   1 -21  -9 1528.48 104.024  25
   1  21  -9 1667.88 102.479  21
  -1 -21   9 1532.18 64.2711   5
   1 -21  -8 2753.03 103.759  16
  -1 -21   8 2556.10 88.3460  10
   1 -21  -8 2650.19 114.906  25
   1  21  -8 2657.55 108.923  21
  -1 -21   8 2509.08 80.6880   5
   1 -21  -7 2604.80 95.8385  16
  -1 -21   7 2538.48 84.6527  10
   1  21  -7 2527.31 103.641  21
  -1 -21   7 2570.13 81.1865   5
   1 -21  -7 2759.90 130.887   4
   1 -21  -7 2460.62 108.064  25
   1 -21  -6 516.919 61.6060  16
   1 -21  -6 455.554 70.6368  25
   1  21  -6 455.115 63.8600  21
  -1 -21   6 641.600 49.0834   5
   1 -21  -6 699.301 88.7203   4
   1 -21  -5 7553.31 184.528  16
  -1 -21   5 7490.30 175.344  10
   1 -21  -5 7414.11 191.077  25
  -1 -21   5 8565.65 188.536  18
   1  21  -5 7228.03 185.824  21
   1 -21  -5 8783.22 237.513   4
  -1 -21   5 7597.42 174.499   5
   1 -21  -4 651.222 57.0768  16
  -1 -21   4 811.277 48.8024   5
   1  21  -4 850.133 88.3619   3
   1 -21  -4 778.247 86.8076   4
  -1 -21   4 724.630 46.8556  10
  -1 -21   3 16583.9 368.546  10
  -1 -21   3 17288.3 372.453  22
   1 -21  -3 17367.6 375.761  16
  -1 -21   3 17923.5 369.111   5
   1  21  -3 19892.7 419.194   3
  -1 -21   3 19338.8 387.044  17
  -1 -21   2 5800.72 137.600   5
   1  21  -2 5912.24 174.043   3
   1 -21  -2 5841.84 147.925  17
  -1 -21   1 2252.44 71.1390   5
   1  21  -1 2373.64 99.7163   3
  -1 -21   0 668.574 44.0279   5
   1  21   0 714.515 66.0744   3
  -1  21  -1 4284.85 150.966   3
  -1 -21  -1 4117.54 118.475  17
  -1 -21  -2 6429.06 161.612  17
   1 -21   2 6657.27 150.689  22
  -1  21  -2 6579.32 192.973   3
   1 -21   3 870.109 46.2667  10
  -1 -21  -3 889.887 65.0503  17
  -1 -21  -3 1060.24 77.7993   4
  -1  21  -3 1024.89 92.2378   3
   1 -21   4 128.234 39.2813   5
  -1  21  -4 138.070 78.7193   3
  -1 -21  -4 109.450 56.2317   4
   1 -21   4 50.3549 44.5546  22
  -1 -21  -5 245.738 62.9546  25
   1 -21   5 412.801 43.6485  10
  -1 -21  -5 335.037 47.8727  12
   1 -21   5 421.618 51.6591  22
   1 -21   5 418.996 42.8470   5
  -1 -21  -5 447.362 62.9085   4
  -1  21  -5 388.784 90.6598   3
  -1 -21  -5 471.183 57.3640  17
  -1 -21  -6 1372.62 85.1112  25
   1 -21   6 1690.43 68.9405  10
  -1 -21  -6 1749.85 72.4221  12
   1 -21   6 1485.98 75.6190  22
   1 -21   6 1767.53 62.0606   5
  -1  21  -6 1921.20 128.373   3
  -1 -21  -6 1836.58 84.0764  16
  -1 -21  -6 1549.35 84.4997  17
  -1 -21  -7 122.374 68.7649  16
  -1 -21  -7 58.5429 62.3712  17
  -1 -21  -7 79.6158 50.7985  12
  -1 -21  -7-52.6706 71.9744  25
   1 -21   7 48.0208 38.5699   5
  -1  21  -7 55.5051 105.011   3
   1 -21   7 28.6829 48.2471  10
  -1 -21  -8 149.236 79.7737  25
  -1 -21  -8 122.893 54.3869  12
   1 -21   8 117.619 51.4304  10
  -1 -21  -8 117.213 71.4270  16
  -1 -21  -8 47.7703 68.3767  17
   1 -21   8 127.431 39.6624   5
  -1  21  -8 81.1456 117.965   3
  -1 -21  -9 89.7496 80.9852  16
  -1 -21  -9 99.1810 75.1959  17
  -1 -21  -9-105.982 86.9570  25
  -1 -21  -9 75.4034 56.6339  12
   1 -21   9 22.6599 53.6081  10
  -1 -21  -9 48.2264 42.0420  23
  -1  21  -9 2.89422 78.7567  21
  -1  21  -9 18.1126 118.054   3
   1 -21  10 147.628 64.0668  10
  -1 -21 -10 94.5053 59.9512  12
  -1 -21 -10 120.135 77.0858  17
  -1 -21 -10 48.1941 85.7992  16
  -1  21 -10 45.8447 89.8503  21
  -1 -21 -10 142.882 98.2373  25
   1 -21  11 20.1063 65.3439  10
  -1 -21 -11 182.570 77.8610  17
  -1 -21 -11 136.824 90.7222  16
  -1  21 -11-9.33263 95.8926  21
  -1 -21 -11-12.5860 107.478  25
  -1  21 -12 374.945 119.602   3
  -1  21 -12 97.7646 76.9176  26
  -1 -21 -12-124.238 106.118  25
  -1 -21 -12 87.6130 74.1953  17
  -1 -21 -12 110.504 91.4697  16
   1 -21  12 106.991 70.5565  10
  -1 -21 -12 153.669 60.1616  12
  -1  21 -12-13.7435 94.4977  21
   1 -21  12 226.175 73.0902   9
  -1 -21 -13 124.249 106.992  25
  -1  21 -13 73.0046 72.7204  26
  -1 -21 -13-1.43954 89.3723  16
  -1 -21 -13-16.3078 68.9497  17
  -1 -21 -13 91.6191 56.3362  12
  -1  21 -13 38.3552 89.5715  21
   1 -21  13 72.6452 69.8533   9
  -1  21 -14 34.2827 66.8152  26
  -1 -21 -14 54.9766 103.762  25
  -1  21 -14-41.5981 81.4126  21
   1 -21  14 118.462 65.2284   9
  -1 -21 -14 128.157 85.2203  16
  -1  21 -15 13.0995 68.4339  21
   1 -21  15-65.3669 53.3431   9
  -1 -21 -15-102.337 74.1202  16
   1 -21  16 217.319 42.5534   9
  -1 -21 -16 72.5543 78.4590  25
  -1  21 -16 148.983 55.0526  21
  -1  21 -17-31.5898 47.4498  24
  -1  21 -17 16.6545 35.3375  21
  -1  21 -18 112.320 25.5736  12
   1  22 -18-1.19973 22.3433  21
   1 -22 -17 124.837 52.9114  16
   1  22 -17 127.119 44.1090  21
  -1 -22  17 116.217 28.6183   9
   1 -22 -16-44.4936 69.6726  16
   1  22 -16 4.87822 61.3230  21
  -1 -22  16-14.2736 44.3790   9
   1  22 -16 45.9513 52.7670  24
   1 -22 -15 125.381 86.6789  16
   1 -22 -15 50.6797 64.7750  17
  -1 -22  15 167.214 61.3566   9
   1 -22 -14 250.305 94.4218  16
   1 -22 -14 378.565 78.0994  17
  -1 -22  14 486.091 72.9199   9
   1 -22 -13 80.7656 110.691  25
  -1 -22  13 102.270 71.6950   9
   1 -22 -12-21.7637 115.123  25
  -1 -22  12 107.848 73.4230   9
   1  22 -12 24.6640 99.6465  21
   1  22 -12 48.2490 125.462   3
   1 -22 -11 569.910 111.197  25
  -1 -22  11 872.454 78.0797   9
  -1 -22  11 827.760 80.4719  10
   1  22 -11 703.015 103.958  21
  -1 -22  11 545.724 49.2015   5
   1  22 -11 751.708 146.355   3
   1 -22 -10 463.937 106.915  25
  -1 -22  10 362.280 73.6346   9
  -1 -22  10 298.597 67.5605  10
   1  22 -10 210.979 98.3359  21
  -1 -22  10 229.584 46.5700   5
   1  22 -10 207.636 130.084   3
   1 -22  -9 564.409 86.7401  16
  -1 -22   9 667.233 69.2882  10
   1 -22  -9 576.474 95.7467  25
   1  22  -9 603.635 90.4608  21
  -1 -22   9 607.233 50.9155   5
   1  22  -9 763.074 139.000   3
   1 -22  -8 62.6263 72.3900  16
  -1 -22   8-33.4237 52.7780  10
   1 -22  -8 17.0533 83.5149  25
   1  22  -8 77.9095 77.1204  21
  -1 -22   8 53.4375 45.4462   5
   1  22  -8 1.96180 120.107   3
   1 -22  -7 54.9765 63.2309  16
  -1 -22   7 18.2688 49.6620  10
   1  22  -7-84.4625 71.0235  21
  -1 -22   7-27.9898 45.0946   5
   1  22  -7-21.3945 111.032   3
   1 -22  -7 83.2635 73.6449  25
   1 -22  -6 727.484 68.6712  16
   1 -22  -6 620.634 77.0538  25
   1  22  -6 795.513 68.5136  21
  -1 -22   6 803.866 54.4577   5
   1 -22  -6 930.574 98.4647   4
   1  22  -6 825.103 113.401   3
  -1 -22   5 1034.04 57.5083  10
   1 -22  -5 1155.72 70.8254  16
   1 -22  -5 1044.24 51.3737  22
   1  22  -5 1097.86 69.5670  21
  -1 -22   5 1166.03 65.0563  18
  -1 -22   5 1134.95 57.0181   5
   1 -22  -5 1338.33 104.856   4
   1  22  -5 1142.84 111.471   3
  -1 -22   4 1702.32 66.1537  10
   1 -22  -4 1942.85 78.6608  16
   1 -22  -4 1942.90 65.5618  22
  -1 -22   4 1936.88 82.5690  18
  -1 -22   4 1774.31 66.9719   5
   1  22  -4 1917.18 112.956   3
   1 -22  -4 2004.39 119.118   4
  -1 -22   3 580.910 46.0868  10
   1 -22  -3 660.034 59.1910  16
  -1 -22   3 460.581 51.4080  22
   1 -22  -3 624.044 45.3687  22
  -1 -22   3 518.555 59.7690  17
  -1 -22   3 729.454 50.2958   5
   1  22  -3 638.221 88.0227   3
  -1 -22   2 18635.2 402.519  10
  -1 -22   2 18226.1 406.134  22
   1 -22  -2 19484.3 404.736  22
   1 -22  -2 19774.7 414.710  17
  -1 -22   2 20407.6 419.692  17
  -1 -22   2 19790.1 403.331   5
   1  22  -2 20615.6 443.842   3
   1  22  -1 143.696 58.7190   3
  -1 -22   1 163.289 41.9800   5
  -1 -22   1 158.653 54.6997  17
   1 -22  -1 166.690 46.0855  17
   1 -22  -1 129.179 40.9900  22
  -1 -22   1 188.029 42.5024  22
  -1 -22   0 743.470 62.1600  17
   1 -22   0 706.337 53.2739  17
  -1 -22   0 603.852 46.6925   5
   1  22   0 628.437 68.1484   3
   1 -22   0 607.647 38.8563  10
   1 -22   0 753.866 48.2439  22
  -1 -22  -1 1511.04 71.1304  17
   1 -22   1 1393.65 62.6405  22
  -1  22  -1 1285.33 97.6911   3
   1 -22   1 1272.79 50.8619  10
   1 -22   2 604.525 42.7988  10
  -1 -22  -2 685.806 60.8128  17
  -1  22  -2 677.801 84.6071   3
   1 -22   2 631.351 50.5359  22
   1 -22   3 10050.5 228.771  10
  -1 -22  -3 10833.3 246.550  17
  -1  22  -3 10809.6 280.851   3
  -1 -22  -3 11113.6 270.953   4
   1 -22   4 425.538 52.5399  22
  -1  22  -4 287.950 87.1709   3
  -1 -22  -4 458.506 68.2680   4
   1 -22   5 2340.59 82.2886  22
  -1 -22  -5 2038.58 95.1381   4
  -1  22  -5 2078.09 126.375   3
   1 -22   5 2020.60 73.1919  10
  -1 -22  -6 1146.74 87.2668  25
   1 -22   6 1423.52 66.4729  10
  -1 -22  -6 1432.57 70.6390  12
   1 -22   6 1412.70 76.7264  22
  -1 -22  -6 1405.52 82.1416  17
  -1 -22  -6 1416.89 84.9005  16
  -1  22  -6 1588.99 131.019   3
  -1 -22  -7 560.336 60.6353  12
   1 -22   7 573.910 57.1372  10
  -1 -22  -7 602.904 77.5980  17
  -1 -22  -7 490.504 75.2295  16
  -1 -22  -7 489.043 80.8040  25
  -1  22  -7 723.241 119.342   3
   1 -22   8-4.17805 55.3467  10
  -1 -22  -8 34.1391 54.0387  12
  -1 -22  -8-64.4682 74.7169  17
  -1 -22  -8-34.8391 78.5095  16
  -1  22  -8-11.5936 105.024   3
  -1 -22  -8-73.0449 81.7738  25
  -1 -22  -9 189.431 92.6369  25
  -1 -22  -9 129.845 75.8381  17
  -1 -22  -9 185.143 82.2709  16
   1 -22   9 167.241 60.5153  10
  -1 -22  -9 217.017 58.4179  12
  -1  22  -9 82.0774 79.8650  21
  -1  22  -9 161.734 115.522   3
  -1 -22 -10 328.878 100.139  25
  -1 -22 -10 491.151 84.6568  17
  -1 -22 -10 481.821 91.3030  16
  -1 -22 -10 588.525 63.9196  12
   1 -22  10 603.946 68.8113  10
  -1  22 -10 442.785 99.2482  21
  -1  22 -10 500.428 130.189   3
   1 -22  11 89.4850 68.4702  10
  -1 -22 -11 4.14884 59.5284  12
  -1 -22 -11 94.0149 77.3566  17
  -1 -22 -11-4.48567 91.1143  16
  -1  22 -11-38.8781 98.1688  21
  -1 -22 -11 26.8753 102.819  25
  -1  22 -11 96.3813 73.8163  26
  -1  22 -12 246.651 119.965   3
  -1  22 -12 134.835 72.2943  26
  -1 -22 -12 175.015 105.509  25
  -1 -22 -12 516.678 99.1326  16
  -1 -22 -12 291.257 77.1402  17
  -1 -22 -12 287.134 60.8843  12
   1 -22  12 237.910 71.2943  10
  -1  22 -12 27.1437 95.2963  21
   1 -22  12 259.897 73.7396   9
  -1  22 -13-24.6531 67.2209  26
  -1 -22 -13 134.283 106.185  25
  -1 -22 -13 56.1013 89.1706  16
  -1 -22 -13 70.2980 69.8101  17
  -1 -22 -13 95.0057 53.0497  12
  -1  22 -13-81.8167 88.7861  21
   1 -22  13 50.1646 66.1682   9
  -1 -22 -14-51.6936 82.6688  16
  -1  22 -14-13.5287 78.2412  21
   1 -22  14-19.9513 62.6807   9
  -1  22 -14-24.3362 59.8352  26
  -1 -22 -14 29.7607 100.040  25
  -1 -22 -15-74.7042 72.0142  16
  -1  22 -15-72.7849 65.9623  21
   1 -22  15-5.47683 52.3182   9
  -1 -22 -15 47.5453 89.3722  25
  -1  22 -16-2.17938 49.7513  21
   1 -22  16 18.5367 37.6188   9
  -1  22 -17-13.9739 32.0636  21
  -1  22 -17-53.4125 42.6537  24
   1  23 -17 24.7092 40.4193  21
  -1 -23  17 18.0585 22.2459   9
   1 -23 -16 158.322 67.2241  16
   1  23 -16 14.2879 57.5113  21
  -1 -23  16 105.461 42.7866   9
   1  23 -16 20.9308 47.7769  24
   1 -23 -15 164.179 79.8714  16
   1 -23 -15 139.996 61.5904  17
  -1 -23  15 250.934 57.4168   9
   1 -23 -14-68.2487 74.0859  17
   1 -23 -14 10.1522 92.5205  16
  -1 -23  14-49.1926 68.2336   9
   1 -23 -13 1204.35 100.932  17
  -1 -23  13 1514.47 92.3169   9
   1 -23 -12 184.058 111.346  25
  -1 -23  12 183.711 76.0872   9
   1  23 -12 127.597 98.0460  21
   1  23 -12 174.556 129.349   3
   1 -23 -11-93.4225 106.047  25
  -1 -23  11 121.788 74.5645   9
  -1 -23  11-31.2609 71.3894  10
   1  23 -11 185.761 101.152  21
  -1 -23  11 28.5393 42.8538   5
   1  23 -11 149.990 129.143   3
  -1 -23  10 312.639 48.4431   5
   1  23 -10 287.727 134.387   3
   1 -23 -10 133.881 98.5158  25
   1 -23 -10 253.496 89.6554  16
  -1 -23  10 292.739 67.9102  10
   1  23 -10 304.743 98.3864  21
  -1 -23  10 460.790 71.6689   9
  -1 -23   9 171.181 48.0249   5
   1  23  -9 130.208 124.458   3
   1 -23  -9 148.748 92.0760  25
   1 -23  -9 206.537 84.6608  16
  -1 -23   9 177.555 64.0381  10
   1  23  -9 92.0744 85.8131  21
  -1 -23   9 142.761 69.4769   9
   1 -23  -8 165.293 77.4361  16
  -1 -23   8 164.674 58.4483  10
   1  23  -8 59.4479 81.9775  21
  -1 -23   8 132.345 46.6129   5
   1  23  -8 75.7197 115.557   3
   1 -23  -8 136.824 90.3214  25
   1 -23  -7 195.463 71.5475  16
   1  23  -7 116.260 72.9940  21
  -1 -23   7 115.314 47.1988   5
   1  23  -7 283.875 113.000   3
   1 -23  -7 138.267 80.4844  25
   1 -23  -6 4904.19 143.648  16
   1 -23  -6 4868.52 150.270  25
   1  23  -6 5217.14 147.024  21
  -1 -23   6 5249.92 141.762  18
  -1 -23   6 4770.74 126.696   5
   1 -23  -6 5687.33 191.707   4
   1  23  -6 5599.61 203.370   3
  -1 -23   5 872.201 55.3766  10
   1 -23  -5 770.720 69.6751  16
   1 -23  -5 807.416 49.0785  22
   1  23  -5 830.947 68.7159  21
  -1 -23   5 968.828 64.5073  18
  -1 -23   5 696.331 52.7415   5
   1 -23  -5 911.171 100.996   4
   1  23  -5 896.368 108.870   3
  -1 -23   4 17586.5 388.826  10
   1 -23  -4 17855.1 398.360  16
   1 -23  -4 18657.1 388.862  22
  -1 -23   4 20387.4 406.507  18
   1 -23  -4 20595.6 459.890   4
  -1 -23   4 18182.5 388.187   5
   1  23  -4 19000.8 445.251   3
  -1 -23   3 7642.94 175.031   5
   1  23  -3 7789.14 221.852   3
  -1 -23   3 7326.14 174.397  10
   1 -23  -3 7921.93 191.010  17
   1 -23  -3 7402.20 174.763  22
  -1 -23   3 8108.70 193.369  17
   1 -23  -3 7466.63 167.065  10
  -1 -23   2 13112.9 278.034   5
   1  23  -2 13327.0 318.425   3
  -1 -23   2 12706.9 276.823  10
   1 -23  -2 13372.6 290.711  17
   1 -23  -2 12960.0 280.726  22
  -1 -23   2 12642.7 281.862  22
  -1 -23   2 13604.8 296.007  17
   1 -23  -2 12443.1 271.331  10
  -1 -23   1 822.172 46.0425  10
   1 -23  -1 805.456 60.2537  17
  -1 -23   1 918.801 68.1190  17
  -1 -23   1 882.162 51.4892   5
   1  23  -1 824.403 77.2898   3
   1 -23  -1 819.763 43.4665  10
   1 -23  -1 749.971 52.5391  22
  -1 -23   1 838.736 55.7344  22
  -1 -23   0 980.209 69.8998  17
   1 -23   0 911.296 59.0294  17
   1 -23   0 957.525 56.7454  22
  -1 -23   0 981.026 54.7285  22
   1  23   0 902.364 75.0522   3
   1 -23   0 824.007 44.3967  10
   1 -23   1 1932.92 78.1484  17
  -1 -23  -1 2104.42 85.8330  17
   1 -23   1 2002.17 72.2064  22
  -1 -23  -1 2075.96 68.6861  22
   1 -23   2 1332.82 64.6042  22
  -1 -23  -2 1320.75 74.3928  17
   1 -23   2 1350.62 66.6875  17
  -1  23  -2 1361.19 104.914   3
   1 -23   2 1285.02 55.9833  10
  -1 -23  -3 813.083 72.5688  17
   1 -23   3 686.297 48.9551  10
  -1 -23  -3 840.931 78.5487   4
  -1  23  -3 750.659 91.6572   3
   1 -23   3 816.375 56.4576  17
  -1  23  -4 32.8613 86.3956   3
  -1 -23  -4 3.35076 59.4684   4
   1 -23   4 44.1747 55.4524  22
  -1  23  -5 2528.43 140.703   3
   1 -23   5 2185.38 85.4870  22
   1 -23   6 1203.31 66.0276  10
   1 -23   6 1150.64 72.6234  22
  -1 -23  -6 1185.60 84.2078  17
  -1 -23  -6 1103.33 84.4223  16
  -1  23  -6 1262.13 122.128   3
  -1 -23  -7 1934.05 82.5639  12
   1 -23   7 1954.06 79.2378  10
  -1 -23  -7 1844.49 101.316  17
  -1 -23  -7 2038.70 102.323  16
  -1 -23  -7 1614.20 102.616  25
  -1  23  -7 1860.08 146.638   3
  -1 -23  -8 92.5155 55.8767  12
   1 -23   8 85.6449 57.0467  10
  -1 -23  -8 238.415 82.3036  16
  -1 -23  -8 43.7994 73.9553  17
  -1 -23  -8 176.352 87.9247  25
  -1  23  -8 59.6608 118.255   3
  -1 -23  -9 28.0271 57.0170  12
   1 -23   9-20.0600 61.5494  10
  -1 -23  -9-70.2575 77.8816  17
  -1 -23  -9-43.4356 88.0970  16
  -1  23  -9 71.7078 118.541   3
  -1 -23  -9 0.83430 94.3293  25
  -1 -23 -10 254.526 101.791  25
  -1  23 -10 136.824 66.2912  26
  -1 -23 -10 172.937 93.5995  16
  -1 -23 -10 155.954 81.7854  17
   1 -23  10 99.2500 63.7236  10
  -1 -23 -10 1.78377 57.3982  12
  -1  23 -10 112.049 93.8442  21
  -1  23 -10 63.6566 115.023   3
   1 -23  11 57.1654 66.7847  10
  -1 -23 -11 20.6522 58.2926  12
  -1 -23 -11 158.010 93.8153  16
  -1 -23 -11 47.2655 77.7586  17
  -1  23 -11-88.9465 95.6583  21
  -1  23 -11-24.8366 69.1417  26
  -1 -23 -11-10.5956 101.314  25
  -1 -23 -12 215.854 107.697  25
  -1  23 -12 56.4910 67.0748  26
  -1 -23 -12 206.136 76.4935  17
  -1 -23 -12 48.2352 94.0269  16
   1 -23  12 153.104 66.3617  10
  -1  23 -12 84.3822 94.5333  21
   1 -23  12 219.399 73.0243   9
  -1  23 -13 135.237 62.0974  26
  -1 -23 -13 147.742 103.309  25
  -1  23 -13 116.754 86.5531  21
   1 -23  13 5.43865 66.8922   9
  -1 -23 -13 59.7127 66.6683  17
  -1 -23 -13 59.5283 89.5593  16
  -1 -23 -14-52.0816 95.0085  25
  -1  23 -14-69.1758 77.2504  21
   1 -23  14 59.7831 61.6448   9
  -1 -23 -14 53.8997 82.1637  16
  -1  23 -15 50.4954 62.5249  21
   1 -23  15 27.0619 48.6060   9
  -1  23 -16-63.7570 45.1325  21
  -1  23 -16-81.7871 57.5191  24
   1 -23  16 30.2642 33.7719   9
  -1  23 -17 111.146 26.2246  21
  -1  23 -17 126.863 36.3327  24
   1  24 -17 3.37174 34.5096  21
   1  24 -16 83.4361 53.2222  21
   1  24 -16 13.7097 42.4430  24
  -1 -24  16 45.8111 39.1875   9
  -1 -24  15 166.089 55.2908   9
   1 -24 -15 168.759 60.1376  17
   1 -24 -15 346.812 78.6902  16
  -1 -24  14 28.2883 62.7127   9
   1 -24 -14-145.458 88.1903  16
   1 -24 -14 43.6711 73.6779  17
  -1 -24  13 167.112 69.6410   9
   1 -24 -13 240.674 86.4107  17
   1 -24 -12 201.464 112.897  25
   1 -24 -12 137.313 91.7522  17
   1  24 -12 280.874 106.224  21
  -1 -24  12 274.398 75.6490   9
   1 -24 -11-31.6909 110.167  25
  -1 -24  11 119.462 71.0920   9
  -1 -24  11 71.5834 74.0685  10
   1  24 -11 18.1779 97.8179  21
  -1 -24  11 1.87422 42.2994   5
   1  24 -11 147.106 124.570   3
  -1 -24  10 4.15562 45.8805   5
   1  24 -10-86.0565 133.682   3
   1 -24 -10 105.329 99.6880  25
   1 -24 -10 18.2877 90.9720  16
  -1 -24  10 139.645 68.5567  10
   1  24 -10 91.4812 91.8100  21
  -1 -24  10 195.691 68.9683   9
   1 -24  -9 269.599 89.8643  16
  -1 -24   9 117.126 67.5365  10
   1 -24  -9 232.164 99.4856  25
   1  24  -9 172.543 94.6680  21
  -1 -24   9 152.051 48.2176   5
   1  24  -9 52.4149 132.926   3
   1 -24  -8-22.2224 80.9807  16
  -1 -24   8 32.9590 61.5543  10
   1  24  -8 55.2193 84.2818  21
  -1 -24   8-48.2983 47.5695   5
   1  24  -8 55.1059 129.203   3
   1 -24  -8 67.2622 89.6151  25
   1 -24  -7 3241.09 120.421  16
   1  24  -7 3261.02 120.347  21
  -1 -24   7 3240.10 95.5559   5
   1 -24  -6 710.330 77.5968  16
   1  24  -6 764.245 78.8256  21
  -1 -24   6 844.538 65.5796  18
   1 -24  -6 870.352 97.7069   4
  -1 -24   6 905.658 58.5209   5
   1  24  -6 888.420 124.146   3
  -1 -24   5 1997.91 75.1267  10
   1 -24  -5 1937.85 91.1909  16
   1 -24  -5 1801.78 69.2071  22
  -1 -24   5 1926.70 88.5494  18
   1  24  -5 1778.16 91.7782  21
  -1 -24   5 2023.88 74.2905   5
   1 -24  -5 2395.76 132.083   4
   1  24  -5 2350.74 136.500   3
  -1 -24   4 210.896 46.6285  10
   1 -24  -4 120.831 61.3209  16
   1 -24  -4 87.6942 64.6693  17
   1 -24  -4 192.538 44.8777  22
  -1 -24   4 238.592 62.6061  18
  -1 -24   4 176.747 47.3932   5
   1 -24  -4 79.1514 84.8655   4
   1  24  -4 209.696 87.6167   3
  -1 -24   3 13655.2 291.220   5
   1  24  -3 13376.4 337.565   3
  -1 -24   3 13393.3 290.441  10
   1 -24  -3 13925.6 306.975  17
   1 -24  -3 12894.1 290.792  22
  -1 -24   3 14049.2 308.676  17
   1 -24  -3 13351.2 283.417  10
   1  24  -2 891.740 86.9697   3
  -1 -24   2 857.906 53.8475  10
   1 -24  -2 950.893 66.5828  17
   1 -24  -2 850.256 56.1031  22
  -1 -24   2 831.097 60.7176  22
  -1 -24   2 818.131 72.1940  17
   1 -24  -2 964.061 46.1592  10
  -1 -24   1 10951.5 230.509   5
   1  24  -1 10078.1 263.715   3
  -1 -24   1 10328.0 227.465  10
   1 -24  -1 10147.0 242.166  17
   1 -24  -1 10132.2 232.020  22
  -1 -24   1 10110.1 232.822  22
  -1 -24   1 10742.2 247.690  17
   1 -24  -1 10317.2 224.175  10
  -1 -24   0 816.665 72.8707  17
   1 -24   0 820.982 63.7129  17
   1 -24   0 820.345 59.2076  22
  -1 -24   0 821.207 55.1015  22
   1 -24   0 773.965 45.2659  10
  -1 -24   0 761.564 45.8621  10
   1 -24   1 699.883 58.4176  17
  -1 -24  -1 767.075 70.0799  17
   1 -24   1 703.864 59.1569  22
  -1 -24  -1 781.136 51.6354  22
   1 -24   1 658.871 45.5963  10
  -1 -24  -1 658.311 40.3589  10
  -1 -24  -2 6579.08 154.756  22
   1 -24   2 6823.88 161.172  22
   1 -24   2 6347.26 163.873  17
  -1 -24  -2 6898.03 177.608  17
  -1  24  -2 6768.46 211.835   3
   1 -24   2 6119.65 152.777  10
  -1 -24  -3 757.517 75.2242  17
   1 -24   3 694.810 51.8546  10
  -1 -24  -3 846.583 80.5335   4
  -1  24  -3 690.116 98.3316   3
   1 -24   3 726.851 58.7899  17
   1 -24   4 8219.38 198.287  22
  -1 -24  -4 8637.96 231.677   4
  -1  24  -4 8235.84 251.403   3
   1 -24   5 152.239 63.1849  22
  -1  24  -5-4.85807 99.2758   3
  -1 -24  -6 4181.75 143.756  17
  -1  24  -6 4316.17 135.209  21
   1 -24   6 4167.76 121.735  10
   1 -24   7 144.926 55.0062  10
  -1 -24  -7 44.6054 79.0298  16
  -1 -24  -7 107.450 76.7570  17
  -1  24  -7 129.340 113.889   3
   1 -24   8 20.4369 61.1843  10
  -1 -24  -8 165.387 88.8543  16
  -1 -24  -8 54.3833 77.4253  17
  -1 -24  -8 87.8559 91.3969  25
  -1  24  -8 223.654 115.595   3
   1 -24   9-99.4403 61.2819  10
  -1 -24  -9-8.11428 82.4698  17
  -1 -24  -9 128.035 93.1112  16
  -1  24  -9-141.271 117.054   3
  -1 -24  -9-20.2656 96.5602  25
  -1  24 -10-77.8647 66.9303  26
  -1 -24 -10 80.6230 98.8321  25
  -1 -24 -10 53.4988 85.0282  17
  -1 -24 -10 122.148 90.0143  16
   1 -24  10-35.5738 63.5498  10
  -1  24 -10-50.0549 98.6352  21
  -1  24 -10 44.0749 119.692   3
  -1 -24 -11 175.489 103.424  25
  -1 -24 -11-79.5191 95.7959  16
  -1 -24 -11-110.514 81.1172  17
   1 -24  11 17.7137 67.1778  10
  -1  24 -11 13.7695 93.0048  21
  -1  24 -11-42.0737 120.488   3
  -1 -24 -12 21.2158 92.2979  16
  -1 -24 -12 71.5314 75.1796  17
   1 -24  12-30.6945 67.6004  10
  -1  24 -12 11.5515 89.2471  21
   1 -24  12 16.0045 71.3161   9
  -1 -24 -12-168.478 104.119  25
  -1 -24 -13 461.192 90.8156  16
  -1 -24 -13 354.980 71.8425  17
  -1  24 -13 274.628 88.7357  21
   1 -24  13 414.557 70.5802   9
  -1 -24 -13 351.488 101.929  25
  -1  24 -14 35.8190 72.3239  21
   1 -24  14 68.8266 58.2671   9
  -1  24 -15-10.7145 58.8757  21
   1 -24  15-67.0920 46.4444   9
  -1  24 -16-52.5973 42.7244  21
   1 -24  16 1.13058 29.7385   9
  -1  24 -16-73.6020 53.3648  24
  -1  24 -17-8.96998 26.5362  24
   1  25 -17 16.0550 28.3320  21
   1  25 -16 221.916 49.6254  21
  -1 -25  16 311.673 35.0207   9
   1  25 -16 167.345 37.1479  24
  -1 -25  15 132.723 50.4234   9
   1 -25 -15 222.399 74.0122  16
   1 -25 -15 131.753 55.5045  17
  -1 -25  14 1613.02 80.5557   9
   1 -25 -14 1494.47 104.069  16
   1 -25 -14 1494.67 91.9925  17
   1 -25 -13 70.8738 81.4746  17
   1  25 -13-34.8137 93.3589  21
  -1 -25  13-54.2138 70.4558   9
   1 -25 -12 1148.56 122.133  25
   1  25 -12 1247.24 113.025  21
   1 -25 -12 1794.03 110.719  17
  -1 -25  12 1928.20 94.0672   9
   1  25 -11 4.77203 128.368   3
   1 -25 -11-57.2657 109.328  25
   1 -25 -11 54.4503 93.7456  17
  -1 -25  11-22.7389 76.1680  10
   1  25 -11-80.9753 103.399  21
  -1 -25  11-46.0684 70.7498   9
  -1 -25  10 266.280 47.5102   5
   1  25 -10 377.963 142.941   3
   1 -25 -10 114.666 100.877  25
   1 -25 -10 179.494 94.0436  16
  -1 -25  10 302.196 75.1611  10
   1  25 -10 214.986 97.1776  21
  -1 -25  10 247.228 73.4467   9
   1 -25  -9-22.9650 87.9457  16
  -1 -25   9 68.4808 67.5524  10
   1 -25  -9 27.3118 99.2672  25
   1  25  -9 34.7280 94.3636  21
  -1 -25   9 43.8127 48.3495   5
   1  25  -9 91.9515 132.483   3
  -1 -25   8 566.158 67.4596  10
   1  25  -8 412.761 91.4212  21
  -1 -25   8 700.029 57.0867   5
   1  25  -8 647.224 134.383   3
   1 -25  -8 510.834 88.1378  16
   1  25  -7-34.4888 76.3561  21
  -1 -25   7 71.6792 49.5328   5
   1  25  -7 1.98655 115.514   3
   1 -25  -7 40.9631 81.7290  16
  -1 -25   6 2199.44 84.3233  10
   1 -25  -6 2138.91 103.268  16
   1  25  -6 2207.96 103.877  21
  -1 -25   6 2153.06 93.2400  18
   1 -25  -6 2422.90 135.072   4
  -1 -25   6 2263.08 80.9245   5
   1  25  -6 2353.15 154.921   3
  -1 -25   5 5577.94 142.447  10
   1 -25  -5 5802.25 162.676  17
[truncated: 4,036,246 more chars]
